# Supplementary material for: Is there an association between consent rates in Swiss hospitals and critical care staffs' attitudes towards organ donation, their knowledge and confidence in the donation process?
Source: PLoS One. 2019 Feb 8;14(2):e0211614. doi: 10.1371/journal.pone.0211614 (PMC6368376; doi:10.1371/journal.pone.0211614)
Supplement: S1 File — (XLSX) [file pone.0211614.s001.xlsx]

## Sheet: survey_data
has_id	region	prof_cat	function	mc_unit	attitude	donation_o	donation_t	inform_nok	donate_nok	donate_nok_will	bd_valid	bd_not_valid_knowledge	bd_not_valid_doubt	bd_not_valid_religion	bd_not_valid_other	hospital_procedures	hospital_guidelines_bd	hospital_guidelines_cons	hospital_know_loc_coord	tx_coordinator	hospital_network	comfortable_id_donor	comfortable_notify	comfortable_caring_donor	comfortable_bd_nok	comfortable_obtain_cons	comfortable_comfort_fam	knowledge_id_donor	knowledge_notify	knowledge_caring_donor	knowledge_bd_nok	knowledge_obtain_cons	knowledge_comfort_fam	number_id_donor	number_referred_donor	number_caring_donor	number_b_damage_nok	number_bd_nok	number_obtained_cons	time_donation_sub_nok	educated_id_donor	educated_manag_donor	educated_coordination_process	educated_bd	educated_communication	educated_donation	education_id_donor	education_manag_donor	education_coordination_process
1	Central	Nursing Staff	Specialised nurse	Accident & Emergency	support	no	no	yes	no	yes	no			TRUE		don't know	don't know	don't know	no	don't know	don't know	no	no	no	no	no	yes	no	no	no	no	no	yes	none	none	none	none	none	none	in a separate conversation after the next of kin has been informed that their loved one is brain dead	no	no	no	no	no	no	yes	yes	yes
2	Central	Nursing Staff	Specialised nurse	ICU	support	yes	yes	yes	yes, with his/her permission in life	no	yes					yes	yes	yes	no	don't know	no	no involvement	no involvement	no involvement	no involvement	no involvement	yes	no involvement	no involvement	yes	no involvement	no involvement	yes	1 to 3	none	none	1 to 3	none	none	in a separate conversation after the next of kin has been informed about the probable brain death	yes	yes	no	yes	no	yes	yes	yes	yes
3	Central	Nursing Staff	Specialised nurse	ICU	oppose	no	no	yes	no	yes	yes					don't know	yes	don't know	no	don't know	no	no	no	no	no involvement	no involvement	yes	no	no	no	no	no	yes	none	none	none	none	none	none	at the same time that severe brain damage is communicated to the next of kin	no	no	no	no	no	no	no	no	no
4	Central	Nursing Staff	Specialised nurse	ICU	oppose	yes	yes	yes	yes, with his/her permission in life	yes	yes					don't know	don't know	don't know	no	no	no	no involvement	yes	yes	yes	yes	yes	no	no	yes	no	no	yes	none	none	none	none	none	none	in a separate conversation after the next of kin has been informed about the probable brain death	no	no	no	yes	yes	yes	yes	yes	yes
5	Central	Medical Staff	Resident / Registrar (senior)	Accident & Emergency	support	yes	yes	yes	yes, without his/her permission in life	yes	yes					yes	yes	don't know	no	don't know	no	yes	yes	yes	yes	yes	yes	yes	yes	yes	yes	yes	yes	none	none	none	none	none	none	in a separate conversation after the next of kin has been informed about the probable brain death	no	no	no	no	no	no	yes	no	no
6	Central	Nursing Staff	Specialised nurse	ICU	support	yes	don't know	yes	yes, with his/her permission in life	yes	yes
7	Central	Nursing Staff	Specialised nurse	ICU	support	yes, but with restrictions	yes, but with restrictions	yes	yes, with his/her permission in life	yes	yes					don't know	yes	don't know	no	no	don't know	yes	no	yes	yes	no	yes	yes	no	yes	yes	no	yes	none	none	none	none	none	none	in a separate conversation after the next of kin has been informed about the probable brain death	no	yes	yes	yes	yes	yes	no	no	no
8	Central	Medical Staff	Resident / Registrar (senior)	Neurosurgery/Neurology	support	yes	yes	yes	yes, without his/her permission in life	yes	yes					don't know	don't know	don't know	no	don't know	yes	yes	yes	no	yes	yes	yes	yes	yes	no	yes	yes	yes	1 to 3	none	1 to 3	1 to 3	none	none	at the same time that the next of kin is informed that their loved one is brain dead	no	no	no	no	no	yes	no	no	yes
9	Central	Nursing Staff	Registered nurse	Accident & Emergency	support	yes, but with restrictions	yes	yes	yes, with his/her permission in life	yes	don't know		TRUE			don't know	don't know	don't know	no	don't know	don't know	no	no	no	no	no	yes	no	no	no	no	no	yes	none	none	none	none	none	none	in a separate conversation after the next of kin has been informed that their loved one is brain dead	no	no	no	no	no	no	no	no	no
10	Central	Nursing Staff	Head Nurse	Accident & Emergency	support	yes	yes	yes	no	yes	don't know	TRUE				don't know	don't know	don't know	no	don't know	no	no involvement	no involvement	no involvement	no involvement	no involvement	yes	no involvement	no involvement	no involvement	no involvement	no involvement	yes	none	none	none	none	none	none	at the same time that severe brain damage is communicated to the next of kin	no	no	no	no	no	no	no	no	no
11	Central	Nursing Staff	Assistant Nurse	Accident & Emergency	don't know	don't know	don't know	yes	yes, with his/her permission in life	no	don't know		TRUE			don't know	don't know	don't know	no	don't know	no	no involvement	no involvement	no involvement	no involvement	no involvement	no involvement	no	no	no	no involvement	no involvement	no involvement	none	none	none	none	none	none	in a separate conversation after the next of kin has been informed that their loved one is brain dead	no	no	no	no	no	no	no	no	yes
12	Central	Nursing Staff	Registered nurse	ICU	support	yes	yes	yes	yes, with his/her permission in life	yes	yes					don't know	yes	don't know	no	don't know	no	no	no	yes	yes	no	yes	no	no	yes	no	no	yes	none	none	none	none	1 to 3	none	in a separate conversation after the next of kin has been informed about the probable brain death	no	no	no	no	no	yes	yes	yes	yes
13	Central	Nursing Staff	Specialised nurse	ICU	support	yes	yes	yes	yes, with his/her permission in life	yes	yes					don't know	don't know	don't know	no	don't know	no	no involvement	no involvement	yes	no involvement	no involvement	no	no	no	yes	no	no	yes	none	none	none	none	none	none	in a separate conversation after the next of kin has been informed that their loved one is brain dead	no	no	no	no	no	no	no	yes	no
14	Central	Nursing Staff	Specialised nurse	ICU	support	yes	yes	yes	yes, with his/her permission in life	yes	yes					don't know	don't know	don't know	no	no	don't know	no involvement	no involvement	no involvement	no involvement	no involvement	yes	no involvement	no involvement	no involvement	no involvement	no involvement	yes	1 to 3	none	1 to 3	none	none	none	in a separate conversation after the next of kin has been informed that their loved one is brain dead	no	no	no	no	no	no	no	yes	yes
15	Central	Nursing Staff	Specialised nurse	ICU	support	yes	don't know	yes	yes, with his/her permission in life	no	yes					yes	don't know	don't know	no	don't know	don't know
16	Central	Nursing Staff	Specialised nurse	Accident & Emergency	support	yes	yes	yes	yes, with his/her permission in life	yes	yes					don't know	don't know	don't know	no	no	yes	no	no	no	no	no	yes	no	no	no	no	no	yes	none	none	none	none	none	none	in a separate conversation after the next of kin has been informed that their loved one is brain dead	no	no	no	no	no	no	yes	yes	yes
17	Central	Nursing Staff	Registered nurse	Accident & Emergency	support	yes, but with restrictions	yes, but with restrictions	yes	yes, without his/her permission in life	yes	yes					don't know	don't know	yes	no	don't know	don't know	yes	no	no involvement	yes	no involvement	yes	yes	no involvement	no involvement	yes	no involvement	yes	none	none	none	none	none	none	in a separate conversation after the next of kin has been informed that their loved one is brain dead	no	no	no	no	no	no	yes	yes	yes
18	Central	Nursing Staff	Specialised nurse	Accident & Emergency	support	yes	yes	yes	yes, with his/her permission in life	yes	yes					don't know	don't know	don't know	no	don't know	don't know	no	no involvement	no involvement	no involvement	no involvement	no involvement	no	no	no	no	no	no	none	none	none	none	none	none	don't know	no	no	no	no	no	no	no	no	no
19	Central	Medical Staff	Resident (junior)	Accident & Emergency	support	yes	yes	yes	yes, with his/her permission in life	yes	yes					don't know	don't know	don't know	no	don't know	don't know	no	no	no	yes	yes	yes	no	no	no	no	yes	yes	none	none	none	none	none	none	at the same time that severe brain damage is communicated to the next of kin	no	no	no	no	no	no	yes	yes	yes
20	Central	Medical Staff	Resident / Registrar (senior)	ICU	support	yes	yes	yes	yes, with his/her permission in life	yes	yes					yes	yes	yes	yes	no	yes	yes	yes	yes	yes	yes	yes	yes	yes	yes	yes	yes	yes	> 6	> 6	> 6	> 6	> 6	> 6	in a separate conversation after the next of kin has been informed that their loved one is brain dead	no	no	no	no	yes	no	no	no	no
21	Central	Medical Staff	Resident / Registrar (senior)	ICU	support	yes	yes	yes	yes, with his/her permission in life	yes	yes
22	Central	Medical Staff	Resident / Registrar (senior)	Neurosurgery/Neurology	support	no	no	yes	no	yes	yes					yes	yes	don't know	no	no	yes	yes	no involvement	no involvement	yes	no involvement	yes	yes	no involvement	no involvement	yes	no involvement	yes	1 to 3	none	1 to 3	1 to 3	1 to 3	none	in a separate conversation after the next of kin has been informed about the probable brain death	yes	yes	no	yes	no	yes	no	no	no
23	Central	Medical Staff	Chief physician	ICU	support	yes	yes	yes	yes, without his/her permission in life	yes	yes					no	yes	yes	yes	yes	yes	yes	yes	yes	yes	yes	yes	yes	yes	yes	yes	yes	yes	none	none	none	> 6	1 to 3	none	in a separate conversation after the next of kin has been informed about the probable brain death	no	yes	no	yes	no	yes	no	no	no
24	Central	Medical Staff	Resident / Registrar (senior)	ICU	support	yes	yes	yes	yes, with his/her permission in life	yes	yes					yes	yes	yes	yes	no	yes	yes	yes	yes	yes	yes	yes	yes	yes	yes	yes	yes	yes	none	1 to 3	none	1 to 3	1 to 3	1 to 3	in a separate conversation after the next of kin has been informed about the probable brain death	yes	yes	yes	yes	yes	yes	no	no	no
25	West	Nursing Staff	Nurse - Other	Accident & Emergency	support	yes	don't know	no	yes, with his/her permission in life	yes	don't know	TRUE				don't know	don't know	don't know	yes	don't know	don't know
26	West	Nursing Staff	Specialised nurse	Accident & Emergency
27	West	Nursing Staff	Specialised nurse	ICU	support	yes	yes	yes	yes, without his/her permission in life	yes	yes					yes	yes	don't know	yes	yes	yes	yes	yes	yes	yes	no involvement	no	no involvement	yes	yes	yes	no involvement	no	none	1 to 3	1 to 3	4 to 6	4 to 6	none	in a separate conversation after the next of kin has been informed that their loved one is brain dead	no	yes	yes	yes	no	yes	no	no	no
28	West	Nursing Staff	Registered nurse	ICU	support	yes	yes, but with restrictions	yes	yes, with his/her permission in life	yes	yes					yes	don't know	no	yes	yes	yes	yes	yes	yes	no	no	yes	yes	no	yes	no	no	yes	1 to 3	none	1 to 3	none	none	none	in a separate conversation after the next of kin has been informed about the probable brain death	no	no	no	no	no	no	yes	yes	yes
29	West	Nursing Staff	Registered nurse	ICU	support	yes, but with restrictions	no	yes	yes, with his/her permission in life	no	yes					yes	yes	yes	yes	yes	yes	yes	yes	yes	no	no	yes	no	yes	yes	no	no	yes	none	none	none	1 to 3	none	none	in a separate conversation after the next of kin has been informed about the probable brain death
30	West	Nursing Staff	Specialised nurse	ICU	support	yes	yes	yes	yes, with his/her permission in life	yes	yes					yes	yes	yes	yes	no	yes	yes	yes	yes	yes	yes	yes	yes	yes	yes	no involvement	no involvement	yes	1 to 3	1 to 3	1 to 3	none	none	none	in a separate conversation after the next of kin has been informed that their loved one is brain dead	yes	yes	yes	yes	yes	yes	yes	yes	yes
31	West	Nursing Staff	Registered nurse	Accident & Emergency	support	yes	yes	yes	yes, with his/her permission in life	yes	yes					don't know	don't know	don't know	no	don't know	no	no	no	no	no	no involvement	yes	no	no	no	no	no	yes	none	none	none	none	none	none	in a separate conversation after the next of kin has been informed that their loved one is brain dead	no	no	no	no	no	no	yes	yes	yes
32	West	Nursing Staff	Registered nurse	Accident & Emergency	support	yes, but with restrictions	yes, but with restrictions	yes	yes, with his/her permission in life	yes	yes		TRUE			yes	don't know	don't know	no	don't know	no	no	no	no	no	no	no	no	no	no	no	no	no	none	none	none	none	none	none	at the same time that the next of kin is informed that their loved one is brain dead	no	no	no	no	no	no	yes	yes	yes
33	West	Nursing Staff	Specialised nurse	Accident & Emergency	support	yes	yes	yes	yes, without his/her permission in life	no	yes					don't know	don't know	don't know	no	don't know	don't know	no involvement	no involvement	no involvement	no involvement	no involvement	no involvement	no involvement	no involvement	no involvement	no involvement	no involvement	no involvement	none	none	none	none	none	none	don't know	no	no	no	no	no	no	yes	no	no
34	West	Nursing Staff	Specialised nurse	ICU	support	yes	yes	yes	yes, with his/her permission in life	yes	yes					yes	yes	yes	yes	yes	yes	yes	yes	yes	yes	yes	yes	no	no	yes	yes	no	yes	1 to 3	none	1 to 3	1 to 3	1 to 3	none	in a separate conversation after the next of kin has been informed about the probable brain death	no	no	no	yes	yes	no	yes	yes	no
35	West	Nursing Staff	Specialised nurse	Accident & Emergency	support	yes	yes	yes	yes, with his/her permission in life	yes	yes					don't know	don't know	don't know	no	don't know	don't know	yes	yes	yes	yes	yes	yes	yes	yes	yes	yes	yes	yes	> 6	> 6	> 6	> 6	> 6	> 6	at the same time that the next of kin is informed that their loved one is brain dead
36	West	Nursing Staff	Specialised nurse	Accident & Emergency	support	yes	yes	yes	yes, with his/her permission in life	yes	yes					don't know	yes	don't know	yes	yes	yes	no	no	no involvement	no	no	no	no	no	no	yes	no	yes
37	West	Medical Staff	Resident (junior)	ICU	support	don't know	don't know	no	yes, with his/her permission in life	no	yes					don't know	yes	don't know	no	don't know	no	no involvement	no involvement	no	yes	no	yes	no	no	no	yes	no	yes	none	none	none	4 to 6	none	none	in a separate conversation after the next of kin has been informed that their loved one is brain dead	no	no	no	no	no	no	no	yes	yes
38	West	Nursing Staff	Registered nurse	ICU	support	yes	yes	yes	yes, with his/her permission in life	yes	yes					yes	yes	don't know	yes	yes	don't know	no	no	no	no	no	no	no	no	no	no	no	no	none	none	none	none	none	none	at the same time that severe brain damage is communicated to the next of kin	no	no	no	no	no	no	yes	yes	yes
39	West	Nursing Staff	Registered nurse	Accident & Emergency	support	yes	yes	yes	yes, with his/her permission in life	yes	yes					don't know	don't know	don't know	no	don't know	don't know	no involvement	no involvement	no involvement	no involvement	no involvement	yes	no involvement	no involvement	no involvement	no involvement	no involvement	yes	none	none	none	none	none	none	at the same time that severe brain damage is communicated to the next of kin	no	no	no	no	no	no
40	West	Nursing Staff	Specialised nurse	ICU	don't know	don't know	yes	yes	yes, with his/her permission in life	yes	yes					yes	yes	yes	yes	no	yes	no involvement	yes	yes	yes	no involvement	yes	no involvement	yes	yes	yes	no involvement	yes	none	1 to 3	1 to 3	1 to 3	1 to 3	none	in a separate conversation after the next of kin has been informed about the probable brain death	no	yes	yes	yes	yes	yes	no	yes	yes
41	West	Nursing Staff	Registered nurse	Accident & Emergency	support	yes	yes	yes	yes, with his/her permission in life	yes	yes					yes	don't know	yes	no	yes	don't know	no involvement	no	no	no involvement	no involvement	yes	yes	no	no involvement	no involvement	no involvement	yes	none	none	none	none	none	none	at the same time that severe brain damage is communicated to the next of kin	no	no	no	no	no	no	no	no	yes
42	West	Nursing Staff	Specialised nurse	ICU	support	yes, but with restrictions	no	yes	yes, without his/her permission in life	yes	yes					don't know	don't know	don't know	yes	yes	yes	yes	yes	yes	yes	yes	yes	yes	yes	yes	yes	yes	yes	none	none	1 to 3	none	none	none	don't know	no	yes	no	yes	no	yes	yes	yes	yes
43	West	Medical Staff	Resident (junior)	Accident & Emergency	don't know	yes	yes	yes	yes, without his/her permission in life	no	yes					don't know	yes	yes	no	don't know	don't know	yes	no involvement	no involvement	no involvement	no involvement	yes	yes	no involvement	no involvement	yes	yes	yes	1 to 3	1 to 3	1 to 3	1 to 3	1 to 3	1 to 3	at the same time that the next of kin is informed that their loved one is brain dead	no	no	no	yes	yes	yes	yes	yes	yes
44	West	Medical Staff	Resident (junior)	Accident & Emergency
45	West	Medical Staff	Resident (junior)	Accident & Emergency	support	yes	yes	yes	yes, with his/her permission in life	yes	yes					don't know	yes	yes	no	don't know	no	no	yes	no	yes	yes	yes	no	no	no	no	yes	yes	none	none	none	none	none	none	don't know	yes	no	no	yes	no	no	yes	yes	yes
46	West	Medical Staff	Resident (junior)	Neurosurgery/Neurology	support	yes	yes	yes	yes, with his/her permission in life	yes	yes					yes	no	yes	no	don't know	no	yes	no	no	yes	yes	no	yes	no	no involvement	no involvement	no involvement	no involvement	none	none	none	none	none	none	at the same time that severe brain damage is communicated to the next of kin	no	no	no	no	no	no	no	no	no
47	West	Medical Staff	Resident (junior)	ICU	support	yes	yes	yes	yes, with his/her permission in life	yes	yes					yes	yes	yes	no	don't know	don't know	no involvement	no involvement	no involvement	no involvement	no involvement	no involvement	yes	yes	no involvement	yes	yes	yes	none	none	none	none	none	none	at the same time that severe brain damage is communicated to the next of kin	no	no	no	yes	no	no	yes	yes	yes
48	West	Nursing Staff	Specialised nurse	ICU	support	yes	yes	yes	yes, with his/her permission in life	yes	yes					yes	yes	don't know	yes	no	yes	yes	yes	yes	yes	no involvement	yes	yes	yes	yes	yes	no involvement	yes	none	none	1 to 3	1 to 3	1 to 3	none	in a separate conversation after the next of kin has been informed about the probable brain death	no	no	no	no	no	yes	yes	yes	yes
49	West	Nursing Staff	Specialised nurse	ICU	support	yes, but with restrictions	yes, but with restrictions	yes	yes, with his/her permission in life	yes	yes					yes	yes	don't know	yes	yes	yes	yes	yes	yes	yes	no	yes	yes	no	yes	yes	no	yes	none	none	none	none	none	none	at the same time that severe brain damage is communicated to the next of kin	yes	yes	no	no	no	yes	no	no	no
50	West	Nursing Staff	Registered nurse	ICU
51	West	Nursing Staff	Specialised nurse	ICU	support	yes	yes	yes	yes, with his/her permission in life	yes	yes					yes	yes	don't know	yes	no	yes	yes	no involvement	yes	no involvement	no involvement	yes	yes	no involvement	yes	no	no involvement	yes	none	none	1 to 3	none	none	none	at the same time that the next of kin is informed that their loved one is brain dead	no	no	no	no	yes	yes	no	no	no
52	West	Medical Staff	Chief physician	Accident & Emergency	support	yes	yes	yes	yes, with his/her permission in life	yes	yes					yes	yes	don't know	yes	yes	no	no involvement	no involvement	no involvement	no involvement	no involvement	no involvement	yes	no involvement	no involvement	no involvement	yes	no	1 to 3	none	none	4 to 6	none	none	in a separate conversation after the next of kin has been informed about the probable brain death	no	no	no	no	no	no	no	no	no
53	West	Nursing Staff	Nurse - Other	Accident & Emergency	support	yes	don't know	yes	yes, with his/her permission in life	yes	yes					don't know	don't know	don't know	no	don't know	yes	yes	no involvement	no involvement	no involvement	no involvement	yes	no involvement	no involvement	no involvement	no involvement	no involvement	no involvement	none	none	none	none	none	none	at the same time that severe brain damage is communicated to the next of kin	no	no	no	no	no	no	yes	yes	yes
54	West	Nursing Staff	Specialised nurse	ICU	support	yes	yes	yes	yes, with his/her permission in life	yes	yes					yes	yes	don't know	yes	yes	don't know	no involvement	no involvement	yes	no	no involvement	yes	no involvement	no involvement	yes	yes	no involvement	yes	none	none	none	none	none	none	in a separate conversation after the next of kin has been informed about the probable brain death	no	yes	no	yes	yes	yes	no	yes	no
55	West	Nursing Staff	Registered nurse	ICU	support	yes	yes	yes	yes, with his/her permission in life	yes	yes					yes	yes	don't know	yes	no	yes	no involvement	no involvement	yes	yes	yes	yes	yes	yes	yes	yes	no	yes	1 to 3	1 to 3	1 to 3	1 to 3	1 to 3	none	at the same time that the next of kin is informed that their loved one is brain dead	no	yes	yes	yes	no	yes	yes	no	no
56	West	Nursing Staff	Registered nurse	ICU	support	yes	yes	yes	yes, with his/her permission in life	yes	yes					don't know	don't know	don't know	yes	no	no	no involvement	yes	no	yes	yes	yes	no	yes	no	yes	no involvement	yes	none	none	none	none	none	none	in a separate conversation after the next of kin has been informed about the probable brain death	no	no	no	no	no	no	yes	yes	yes
57	West	Nursing Staff	Registered nurse	Accident & Emergency	support	yes	yes	yes	yes, with his/her permission in life	no	yes					don't know	don't know	don't know	no	don't know	don't know	yes	no involvement	yes	no involvement	no involvement	yes	no	no	yes	no involvement	no involvement	yes	none	none	1 to 3	none	none	none	at the same time that the next of kin is informed that their loved one is brain dead	no	no	no	no	no	no	yes	yes	yes
58	West	Nursing Staff	Registered nurse	Accident & Emergency	support	yes	yes	yes	yes, with his/her permission in life	yes	yes					don't know	yes	don't know	no	don't know	don't know	yes	no involvement	no involvement	no involvement	no involvement	yes	no involvement	no involvement	no involvement	no involvement	no involvement	yes	none	none	none	none	none	none	don't know	no	no	no	no	no	no	yes	yes	no
59	West	Nursing Staff	Specialised nurse	ICU
60	West	Nursing Staff	Head Nurse	ICU	support	yes, but with restrictions		no	yes, without his/her permission in life	no	yes					yes	yes	no	yes	no	yes	yes	yes	yes	yes	no involvement	yes	yes	yes	yes	yes	no involvement	yes	none	none	none	none	none	none	in a separate conversation after the next of kin has been informed that their loved one is brain dead	no	no	no	yes	no	no	yes	yes	yes
61	West	Nursing Staff	Specialised nurse	ICU	support	yes		yes	yes, with his/her permission in life	no	yes					yes	yes	yes	yes	no	yes	no	yes	yes	no involvement	no involvement	yes	no	yes	yes	no involvement	no involvement	yes	none	none	none	none	none	none	at the same time that severe brain damage is communicated to the next of kin	no	no	no	no	no	yes	yes	yes	yes
62	West	Nursing Staff	Nurse - Other	Accident & Emergency	don't know	yes	yes	no	yes, with his/her permission in life	no	don't know	TRUE	TRUE			don't know	don't know	don't know	no	yes	don't know	no involvement	no involvement	no involvement	no involvement	no involvement	no involvement	no	no involvement	no involvement	no involvement	no involvement	no involvement	none	none	none	none	none	none	in a separate conversation after the next of kin has been informed that their loved one is brain dead	no	no	no	no	no	no	yes	yes	yes
63	West	Medical Staff	Resident (junior)	ICU	support	yes	yes, but with restrictions	yes	yes, with his/her permission in life	yes	yes					yes	yes	don't know	no	don't know	yes	no	yes	yes	yes	yes	no	no	yes	yes	yes	yes	yes	1 to 3	1 to 3	1 to 3	1 to 3	1 to 3	1 to 3	at the same time that severe brain damage is communicated to the next of kin	no	no	no	yes	no	yes	yes	yes	yes
64	West	Medical Staff	Resident / Registrar (senior)	Accident & Emergency	support	yes	yes	yes	yes, without his/her permission in life	yes	yes					don't know	don't know	yes	no	don't know	don't know	yes	yes	yes	yes	yes	yes	yes	yes	yes	yes	yes	yes	none	none	none	none	none	none	at the same time that the next of kin is informed that their loved one is brain dead	no	no	no	yes	yes	yes	yes	yes	no
65	West	Nursing Staff	Specialised nurse	ICU	support	yes	yes	yes	yes, with his/her permission in life	yes	yes					yes	yes	yes	yes	no	yes	yes	yes	yes	yes	yes	yes	yes	yes	yes	yes	yes	yes	1 to 3	none	none	1 to 3	none	none	in a separate conversation after the next of kin has been informed about the probable brain death	no	no	no	no	no	no	yes	yes	yes
66	West	Nursing Staff	Registered nurse	ICU	support	no	don't know	yes	yes, with his/her permission in life	yes	yes					yes	yes	yes	yes	yes	yes	yes	yes	yes	no	no involvement	yes	no	yes	yes	no	no involvement	yes	none	none	1 to 3	none	none	none	don't know	no	no	no	no	no	no	no	yes	no
67	West	Medical Staff	Resident (junior)	Accident & Emergency	support	yes	yes	yes	yes, with his/her permission in life	yes	don't know	TRUE				don't know	don't know	don't know	no	don't know	no	no	yes	no	no	no	no	no	no	no	no	no	no	none	none	none	none	none	none	in a separate conversation after the next of kin has been informed that their loved one is brain dead	no	no	no	no	no	no	yes	yes	yes
68	West	Nursing Staff	Specialised nurse	Accident & Emergency	support	don't know	don't know	no	yes, with his/her permission in life	no	yes					yes	yes	don't know	yes	yes	don't know	no involvement	no involvement	yes	no involvement	no involvement	yes	no involvement	no involvement	yes	no involvement	no involvement	yes	none	none	none	none	none	none	in a separate conversation after the next of kin has been informed that their loved one is brain dead	no	no	no	no	no	yes	no	yes	yes
69	West	Nursing Staff	Registered nurse	Accident & Emergency	support	yes	yes	yes	yes, with his/her permission in life	yes	yes					yes	yes	yes	no	yes	yes	yes	yes	no	no	yes	yes	yes	yes	yes	no	yes	yes	none	none	1 to 3	none	none	none	in a separate conversation after the next of kin has been informed about the probable brain death	no	no	no	no	no	no	no	yes	yes
70	West	Nursing Staff	Specialised nurse	Accident & Emergency	support	yes	no	yes	yes, with his/her permission in life	yes	don't know	TRUE	TRUE			yes	yes	don't know	yes	yes	no	yes	yes	yes	no	no	yes	no	yes	yes	no	no	yes	none	none	none	none	none	none	in a separate conversation after the next of kin has been informed about the probable brain death	no	no	no	no	no	no	yes	yes	yes
71	West	Medical Staff	Resident / Registrar (senior)	Accident & Emergency	support	yes	yes	yes	yes, with his/her permission in life	yes	yes					don't know	yes	don't know	no	don't know	don't know	no involvement	no involvement	no involvement	no involvement	no involvement	yes	yes	no involvement	no involvement	yes	no involvement	yes	none	none	none	4 to 6	4 to 6	none	at the same time that the next of kin is informed that their loved one is brain dead	no	no	no	yes	no	no	no	no	no
72	West	Nursing Staff	Specialised nurse	Accident & Emergency	support	yes, but with restrictions	yes, but with restrictions	no	yes, with his/her permission in life	no	yes					don't know	don't know	don't know	no	yes	don't know	no involvement	no involvement	no involvement	no involvement	no involvement	yes	no involvement	no involvement	no involvement	yes	no involvement	yes	none	none	none	1 to 3	none	none	don't know	no	no	no	yes	yes	no	yes	yes	yes
73	West	Medical Staff	Resident (junior)	ICU	oppose	yes	yes	yes	yes, with his/her permission in life	yes	yes					yes	yes	yes	no	don't know	yes	no involvement	no involvement	no	yes	yes	yes	no involvement	no involvement	no	yes	yes	yes	1 to 3	none	none	1 to 3	1 to 3	1 to 3	in a separate conversation after the next of kin has been informed about the probable brain death	no	no	no	no	no	yes	yes	yes	yes
74	West	Nursing Staff	Nurse - Other	Accident & Emergency	don't know	no	no	no	don't know		don't know	TRUE				don't know	don't know	don't know	no	don't know	don't know	no	no	no	no	no	no	no	no	no	no	no	no	none	none	none	none	none	none	don't know	no	no	no	no	no	no	no	no	no
75	West	Medical Staff	Resident (junior)	Accident & Emergency	support	yes	yes	yes	yes, with his/her permission in life	yes	yes					yes	yes	yes	yes	no	yes	yes	yes	no	yes	yes	yes	yes	yes	no	yes	yes	yes	4 to 6	4 to 6	4 to 6	4 to 6	1 to 3	4 to 6	at the same time that the next of kin is informed that their loved one is brain dead	no	yes	no	yes	no	yes	yes	yes	yes
76	West	Medical Staff	Resident / Registrar (senior)	Neurosurgery/Neurology	support	yes, but with restrictions	yes, but with restrictions	yes	yes, with his/her permission in life	yes	yes					yes	yes	yes	no	don't know	yes	yes	no involvement	no involvement	yes	no involvement	yes	yes	yes	no involvement	yes	yes	yes	1 to 3	1 to 3	none	1 to 3	1 to 3	none	in a separate conversation after the next of kin has been informed about the probable brain death	no	no	no	yes	no	no	yes	yes	yes
77	West	Medical Staff	Registered nurse	Accident & Emergency	support	yes	yes, but with restrictions	yes	yes, with his/her permission in life	yes	yes					yes	yes	yes	yes	yes	yes	no	yes	yes	no	no involvement	no	yes	yes	yes	no	no involvement	no	1 to 3	none	1 to 3	1 to 3	none	none	in a separate conversation after the next of kin has been informed that their loved one is brain dead	no	no	no	no	no	yes	yes	yes	yes
78	West	Medical Staff	Resident (junior)	ICU	support	yes	yes	yes	yes, with his/her permission in life	yes	yes					don't know	don't know	don't know	no	don't know	no	no	no	no	yes	yes	yes	yes	yes	no	yes	yes	yes	none	none	none	1 to 3	none	none	at the same time that the next of kin is informed that their loved one is brain dead	no	no	no	yes	no	yes	yes	yes	yes
79	West	Medical Staff	Resident / Registrar (senior)	Neurosurgery/Neurology	support	yes	yes	yes	yes, without his/her permission in life	no	yes					yes	yes	don't know	no	don't know	don't know	no involvement	no involvement	no involvement	yes	no involvement	yes	no involvement	no involvement	no involvement	yes	no involvement	yes	none	none	1 to 3	1 to 3	none	none	at the same time that the next of kin is informed that their loved one is brain dead	no	no	no	yes	no	no	yes	yes	yes
80	West	Medical Staff	Specialised nurse	Accident & Emergency	oppose	yes	yes	yes	yes, with his/her permission in life	no	don't know	TRUE				don't know	don't know	don't know	no	yes	don't know	yes	no	yes	no involvement	no involvement	no	yes	no	yes	no	no involvement	no involvement	none	none	none	none	none	none	in a separate conversation after the next of kin has been informed about the probable brain death	no	no	no	no	no	no	yes	yes	yes
81	West	Nursing Staff	Registered nurse	Accident & Emergency	support	yes	yes	yes	yes, with his/her permission in life	yes	yes					don't know	don't know	don't know	no	don't know	don't know
82	West	Medical Staff	Resident (junior)	Accident & Emergency	support	yes		yes	yes, without his/her permission in life	yes	yes					don't know	yes	yes	no	don't know	no	yes	yes	no	yes	yes	yes	yes	yes	yes	yes	yes	yes	none	none	none	none	none	none	at the same time that severe brain damage is communicated to the next of kin	no	no	no	no	no	no	no	yes	yes
83	West	Nursing Staff	Specialised nurse	Accident & Emergency	oppose	no	no	yes	yes, with his/her permission in life	yes	no	TRUE				don't know	yes	don't know	yes	yes	no	no involvement	no involvement	no involvement	no involvement	no involvement	no	no involvement	no involvement	no involvement	no involvement	no involvement	no involvement	none	none	none	none	none	none	in a separate conversation after the next of kin has been informed that their loved one is brain dead	no	no	no	no	no	no	yes	yes	yes
84	West	Nursing Staff	Specialised nurse	ICU	support	don't know	don't know	no	yes, with his/her permission in life	no	yes					yes	yes	yes	yes	no	yes	no	no	yes	no	no	yes	yes	no involvement	yes	yes	yes	yes	none	none	none	none	none	none	in a separate conversation after the next of kin has been informed about the probable brain death	no	yes	yes	yes	yes	yes	yes	yes	yes
85	West	Medical Staff	Physician - Other	Accident & Emergency	support	yes	yes	yes	yes, with his/her permission in life	yes	yes
86	West	Nursing Staff	Registered nurse	ICU	support	yes	yes	yes	yes, with his/her permission in life	yes	yes					yes	don't know	don't know	yes	yes	yes	no	no	no	no	no	yes	no	yes	no	no	no	yes	1 to 3	none	none	none	none	none	at the same time that the next of kin is informed that their loved one is brain dead	yes	no	no	no	no	yes	yes	yes	yes
87	West	Nursing Staff	Registered nurse	ICU
88	West	Medical Staff	Resident (junior)	ICU	support	yes	yes	yes	yes, with his/her permission in life	yes	yes					don't know	yes	don't know	no	yes	don't know	no	yes	no	yes	no	yes	no	yes	yes	yes	yes	yes	none	none	none	none	none	none	in a separate conversation after the next of kin has been informed about the probable brain death	no	no	no	yes	yes	no	yes	yes	yes
89	West	Nursing Staff	Specialised nurse	ICU	support	yes	yes	yes	yes, with his/her permission in life	yes	yes					yes	yes	yes	yes	don't know	don't know	yes	no	no	no involvement	no involvement	yes	yes	yes	yes	yes	no involvement	yes	none	none	none	none	none	none	at the same time that severe brain damage is communicated to the next of kin	yes	yes	no	yes	no	yes	yes	yes	yes
90	West	Nursing Staff	Specialised nurse	Accident & Emergency
91	West	Nursing Staff	Specialised nurse	Accident & Emergency	support	yes	yes	yes	yes, with his/her permission in life	yes	yes					don't know	don't know	don't know	no	don't know	don't know	no involvement	no	no	no involvement	no involvement	yes	no involvement	no involvement	no involvement	yes	no involvement	yes	none	none	none	none	none	none	in a separate conversation after the next of kin has been informed that their loved one is brain dead	no	no	no	no	yes	yes	no	yes	no
92	West	Nursing Staff	Specialised nurse	ICU
93	West	Medical Staff	Resident (junior)	ICU	support	don't know	don't know	no	yes, with his/her permission in life	yes	don't know	TRUE				don't know	yes	don't know	no	don't know	don't know	no	no	no	no	no	no	no	no	no	no	no	no	none	none	none	1 to 3	none	none	at the same time that severe brain damage is communicated to the next of kin	no	no	no	yes	no	no	yes	yes	yes
94	West	Nursing Staff	Nurse - Other	Accident & Emergency	support	yes	yes	yes	yes, without his/her permission in life	yes	yes					don't know	yes	don't know	no	yes	don't know	no involvement	no involvement	no involvement	no involvement	no involvement	no involvement	no	no	no	no	no	no involvement	none	none	none	none	none	none	at the same time that severe brain damage is communicated to the next of kin	no	no	no	no	no	no	yes	yes	yes
95	West	Medical Staff	Specialised nurse	Accident & Emergency
96	West	Nursing Staff	Specialised nurse	Accident & Emergency	support	yes	yes	yes	yes, with his/her permission in life	yes	yes					yes	yes	yes	yes	yes	yes	yes	yes	yes	yes	yes	yes	yes	yes	yes	yes	yes	yes	1 to 3	1 to 3	1 to 3	none	none	none	in a separate conversation after the next of kin has been informed about the probable brain death	yes	yes	yes	yes	yes	yes	no	no	no
97	West	Nursing Staff	Specialised nurse	Accident & Emergency	don't know	don't know	don't know	yes	don't know		don't know			TRUE		yes	yes	yes	yes	yes	don't know	no involvement	no involvement	no involvement	no involvement	no involvement	no involvement	no involvement	no involvement	no involvement	no involvement	no involvement	no involvement	none	none	none	none	none	none	at the same time that severe brain damage is communicated to the next of kin	no	no	no	yes	no	yes	no	no	no
98	West	Nursing Staff	Specialised nurse	Accident & Emergency	support	yes	yes	yes	yes, with his/her permission in life	yes	yes					don't know	yes	don't know	yes	yes	no	no	no	no	no	no	yes	no	no	no	no	no	yes	none	none	1 to 3	none	none	none	in a separate conversation after the next of kin has been informed that their loved one is brain dead	no	no	no	yes	no	yes	yes	yes	yes
99	West	Nursing Staff	Registered nurse	Accident & Emergency	support	yes	yes	yes	yes, with his/her permission in life	yes	yes					don't know	yes	don't know	yes	yes	yes	yes	no involvement	no	no	no	yes	no	no	no	yes	no	yes	1 to 3	none	none	none	none	none	at the same time that the next of kin is informed that their loved one is brain dead	no	no	no	yes	no	yes	yes	yes	yes
100	West	Medical Staff	Chief physician	Neurosurgery/Neurology	support	yes	yes	yes	yes, with his/her permission in life	yes	yes					yes	yes	don't know	yes	don't know	don't know	no involvement	no involvement	no involvement	yes	no involvement	no	no	yes	no involvement	yes	no	no	1 to 3	1 to 3	1 to 3	1 to 3	none	none	at the same time that severe brain damage is communicated to the next of kin	no	no	no	no	no	no	no	no	no
101	West	Medical Staff	Resident (junior)	Accident & Emergency	support	yes	yes	yes	yes, with his/her permission in life	yes	yes					yes	yes	don't know	no	don't know	no	no	no	no	no	yes	yes	no	no	no	no	yes	yes	none	none	none	none	none	none	in a separate conversation after the next of kin has been informed that their loved one is brain dead	no	no	no	no	no	no	yes	yes	yes
102	West	Nursing Staff	Specialised nurse	Accident & Emergency	support	yes	yes	yes	yes, with his/her permission in life	yes	yes					don't know	yes	don't know	no	yes	yes	yes	yes	no	no	no	yes	yes	yes	no	yes	yes	yes	none	none	none	none	none	none	in a separate conversation after the next of kin has been informed about the probable brain death	no	no	no	no	no	no	yes	yes	yes
103	West	Nursing Staff	Specialised nurse	Accident & Emergency	support	yes	yes	yes	yes, without his/her permission in life	no	yes					yes	yes	yes	yes	yes	yes	yes	yes	yes	yes	yes	yes	no involvement	yes	yes	yes	no involvement	yes	1 to 3	1 to 3	1 to 3	1 to 3	1 to 3	1 to 3	in a separate conversation after the next of kin has been informed about the probable brain death	yes	yes	yes	yes	yes	yes	yes	yes	yes
104	West	Nursing Staff	Nurse - Other	Accident & Emergency	support	yes	yes	yes	yes, with his/her permission in life	yes	don't know		TRUE			don't know	don't know	don't know	yes	don't know	don't know	no involvement	no involvement	no involvement	no involvement	no involvement	no involvement	no involvement	no involvement	no involvement	no involvement	no involvement	no involvement	none	none	none	none	none	none	in a separate conversation after the next of kin has been informed about the probable brain death	no	no	no	no	no	no	yes	yes	yes
105	West	Medical Staff	Resident / Registrar (senior)	ICU	support	yes	yes	yes	yes, with his/her permission in life	yes	yes					yes	yes	yes	yes	don't know	yes	yes	yes	yes	yes	yes	yes	yes	no	no	yes	no	yes	1 to 3	none	1 to 3	1 to 3	1 to 3	none	in a separate conversation after the next of kin has been informed about the probable brain death	no	no	no	no	no	no	yes	yes	yes
106	West	Nursing Staff	Specialised nurse	ICU	support	yes, but with restrictions	no	yes	yes, with his/her permission in life	yes	yes					yes	yes	no	yes	yes	yes	no involvement	no involvement	yes	yes	no involvement	yes	no	yes	yes	yes	no	yes	none	none	1 to 3	1 to 3	1 to 3	1 to 3	don't know	no	no	no	no	no	yes	yes	yes	yes
107	West	Medical Staff	Resident (junior)	ICU	support	yes	yes	yes	yes, without his/her permission in life	yes	yes					yes	don't know	don't know	no	yes	yes	no	yes	no	no	no	no	no involvement	no involvement	no involvement	no involvement	no involvement	no involvement	none	none	1 to 3	none	none	none	at the same time that the next of kin is informed that their loved one is brain dead	no	no	no	no	no	no	yes	yes	yes
108	West	Medical Staff	Resident (junior)	ICU	support	yes	yes	yes	yes, without his/her permission in life	yes	yes					yes	yes	don't know	no	yes	no	no	yes	no	yes	yes	yes	no	no	yes	yes	yes	yes	1 to 3	none	none	1 to 3	none	1 to 3	in a separate conversation after the next of kin has been informed about the probable brain death	no	no	no	yes	no	no	yes	yes	yes
109	West	Medical Staff	Resident (junior)	Accident & Emergency	support	yes	yes	yes	yes, with his/her permission in life	yes	yes					don't know	don't know	don't know	no	don't know	don't know	yes	yes	yes	yes	yes	yes	yes	yes	yes	yes	yes	yes	none	none	none	none	none	none	at the same time that the next of kin is informed that their loved one is brain dead	no	no	no	no	no	no	yes	yes	yes
110	West	Medical Staff	Resident / Registrar (senior)	Neurosurgery/Neurology	support	yes	yes	yes	yes, with his/her permission in life	yes	yes					yes	yes	don't know	no	yes	no	yes	yes	no involvement	yes	yes	yes	yes	yes	no	yes	yes	yes	1 to 3	none	none	1 to 3	1 to 3	none	at the same time that severe brain damage is communicated to the next of kin	no	no	no	yes	yes	yes	yes	yes	yes
111	West	Nursing Staff	Head Nurse	ICU	support	yes	no	no	yes, with his/her permission in life	yes	yes					yes	yes	no	yes	yes	no	yes	yes	yes	no	no	no	no	yes	yes	yes	no	no	none	none	none	none	none	none	at the same time that the next of kin is informed that their loved one is brain dead	yes	no	yes	yes	yes	yes	no	no	no
112	West	Medical Staff	Physician - Other	Accident & Emergency	support	yes	yes	yes	yes, with his/her permission in life	yes	don't know	TRUE				don't know	yes	yes	yes	yes	yes	yes	yes	no	no involvement	no involvement	yes	yes	yes	no involvement	yes	no involvement	yes	none	none	none	> 6	none	none	in a separate conversation after the next of kin has been informed about the probable brain death	no	no	no	no	no	yes	yes	yes	yes
113	West	Medical Staff	Resident / Registrar (senior)	Accident & Emergency	don't know	no	no	yes	yes, with his/her permission in life	yes	yes					don't know	yes	don't know	no	don't know	don't know	no	no	no	no	no	no	no	no	no	yes	yes	yes	none	none	none	4 to 6	none	none	in a separate conversation after the next of kin has been informed about the probable brain death	no	no	no	no	no	no	no	no	no
114	West	Medical Staff	Resident (junior)	ICU	support	yes	yes	yes	yes, with his/her permission in life	yes	yes					don't know	yes	don't know	no	yes	no	no	no	no	yes	no	yes	no	no	no	yes	no	yes	none	none	none	1 to 3	none	none	don't know	no	no	no	yes	no	no	yes	yes	yes
115	West	Medical Staff	Physician - Other	ICU	support	yes, but with restrictions	yes	no	yes, with his/her permission in life	yes	yes					yes	yes	yes	yes	no	yes	yes	yes	yes	yes	yes	yes	yes	yes	yes	yes	yes	yes	1 to 3	1 to 3	1 to 3	1 to 3	1 to 3	1 to 3	in a separate conversation after the next of kin has been informed that their loved one is brain dead	no	no	no	no	no	no	no	no	no
116	West	Medical Staff	Resident (junior)	ICU
117	West	Medical Staff	Resident / Registrar (senior)	ICU	support	yes	yes	yes	yes, with his/her permission in life	yes	yes					yes	yes	yes	yes	yes	yes	yes	yes	yes	yes	yes	yes	yes	yes	yes	yes	yes	yes	1 to 3	1 to 3	1 to 3	1 to 3	1 to 3	1 to 3	in a separate conversation after the next of kin has been informed about the probable brain death	yes	yes	no	yes	no	yes	yes	yes	yes
118	West	Nursing Staff	Specialised nurse	ICU	support	yes	yes	yes	yes, with his/her permission in life	no	yes					yes	yes	don't know	yes	yes	yes	no	yes	yes	no	no	yes	no involvement	no involvement	yes	no	no	yes	none	none	1 to 3	none	none	none	in a separate conversation after the next of kin has been informed that their loved one is brain dead	no	yes	no	no	yes	no	no	no	no
119	West	Nursing Staff	Registered nurse	ICU	support	don't know	don't know	no	don't know		don't know				TRUE	yes	yes	no	yes	no	don't know	yes	no involvement	no	yes	no involvement	yes	yes	no	yes	no	no	yes	none	none	none	none	none	none	at the same time that the next of kin is informed that their loved one is brain dead	no	no	no	no	yes	yes	yes	yes	yes
120	West	Nursing Staff	Specialised nurse	ICU	support	yes, but with restrictions	no	yes	yes, with his/her permission in life	yes	yes					yes	yes	yes	yes	yes	yes	no	yes	no	no involvement	no involvement	yes	no	yes	yes	yes	no involvement	yes	none	none	none	none	none	none	in a separate conversation after the next of kin has been informed about the probable brain death	yes	yes	yes	yes	yes	yes	yes	yes	yes
121	West	Nursing Staff	Nurse - Other	ICU	support	yes	yes	yes	yes, with his/her permission in life	no	yes					yes	yes	don't know	yes	yes	yes	no involvement	no involvement	no involvement	no involvement	no involvement	no involvement	no involvement	no involvement	no involvement	no involvement	no involvement	no involvement
122	West	Medical Staff	Physician - Other	Neurosurgery/Neurology	support	yes	yes	yes	yes, with his/her permission in life	yes	yes					yes	yes	yes	yes	don't know	yes	yes	yes	yes	yes	yes	yes	yes	yes	yes	yes	yes	yes	1 to 3	1 to 3	1 to 3	1 to 3	1 to 3	none	in a separate conversation after the next of kin has been informed about the probable brain death	yes	no	yes	yes	yes	yes	no	no	no
123	West	Medical Staff	Physician - Other	Neurosurgery/Neurology	don't know	no	no	yes	no	yes	yes					yes	yes	yes	no	don't know	don't know	no involvement	no involvement	yes	yes	no involvement	yes	no involvement	no involvement	yes	yes	no involvement	yes	none	none	1 to 3	> 6	1 to 3	none	in a separate conversation after the next of kin has been informed that their loved one is brain dead	no	no	no	yes	no	no	no	no	no
124	West	Nursing Staff	Specialised nurse	ICU	support	no	no	yes	no	no	yes					yes	yes	don't know	yes	yes	yes	yes	yes	yes	yes	yes	yes	yes	yes	yes	yes	yes	yes	1 to 3	none	1 to 3	none	1 to 3	none	in a separate conversation after the next of kin has been informed that their loved one is brain dead	no	no	no	no	no	no	yes	yes	yes
125	West	Nursing Staff	Specialised nurse	ICU	support	yes	yes	yes	yes, with his/her permission in life	yes	yes					yes	yes	yes	yes	no	yes	no involvement	no involvement	yes	no involvement	no involvement	yes	no involvement	no involvement	yes	no involvement	no involvement	yes	none	none	none	none	none	none	in a separate conversation after the next of kin has been informed about the probable brain death	yes	yes	yes	yes	yes	yes	yes	yes	no
126	West	Nursing Staff	Specialised nurse	ICU	support	yes, but with restrictions	yes, but with restrictions	yes	yes, without his/her permission in life	no	yes					yes	yes	yes	yes	no	yes	yes	yes	yes	yes	yes	yes	yes	yes	yes	yes	no	yes	1 to 3	none	1 to 3	none	1 to 3	none	in a separate conversation after the next of kin has been informed about the probable brain death	no	no	no	yes	no	no	no	no	no
127	West	Nursing Staff	Specialised nurse	ICU	oppose	no	no	yes	no	yes	yes					yes	yes	yes	yes	yes	yes	yes	yes	yes	yes	yes	yes	yes	yes	yes	yes	yes	yes	1 to 3	1 to 3	1 to 3	1 to 3	1 to 3	1 to 3	in a separate conversation after the next of kin has been informed that their loved one is brain dead	yes	yes	no	yes	yes	yes	no	no	no
128	West	Nursing Staff	Specialised nurse	ICU	support	yes, but with restrictions	don't know	no	yes, with his/her permission in life	no	yes					yes	yes	yes	yes	yes	yes	yes	yes	yes	no	no	yes	yes	yes	yes	yes	no	yes	none	none	none	1 to 3	none	none	in a separate conversation after the next of kin has been informed about the probable brain death	no	no	no	yes	no	yes	yes	yes	yes
129	West	Medical Staff	Nurse - Other	ICU	support	yes	yes	yes	yes, with his/her permission in life	no	don't know	TRUE				yes	don't know	don't know	yes	yes	yes	no involvement	no involvement	no involvement	no involvement	no involvement	yes	no involvement	no involvement	no involvement	no involvement	no involvement	yes	none	none	none	none	none	none	don't know	no	no	no	no	no	no	no	no	no
130	West	Nursing Staff	Specialised nurse	ICU	support	yes, but with restrictions	yes	yes	yes, without his/her permission in life	no	yes					yes	yes	yes	yes	no	yes	yes	yes	yes	yes	yes	yes	yes	yes	yes	yes	yes	yes	1 to 3	1 to 3	1 to 3	1 to 3	1 to 3	none	at the same time that the next of kin is informed that their loved one is brain dead	no	no	no	no	no	yes	no	yes	yes
131	West	Nursing Staff	Specialised nurse	ICU	support	yes	yes	yes	yes, with his/her permission in life	yes	yes					yes	yes	yes	yes	no	yes	yes	yes	yes	yes	yes	yes	yes	yes	yes	yes	yes	yes	1 to 3	none	none	none	none	none	in a separate conversation after the next of kin has been informed that their loved one is brain dead	yes	yes	yes	yes	yes	yes	no	yes	yes
132	West	Nursing Staff	Registered nurse	ICU	support	yes	yes	yes	yes, with his/her permission in life	yes	yes					yes	yes	yes	yes	yes	yes	yes	yes	yes	no	no	yes	yes	yes	yes	yes	no	yes	1 to 3	1 to 3	1 to 3	none	1 to 3	1 to 3	in a separate conversation after the next of kin has been informed that their loved one is brain dead	no	no	no	no	no	no	yes	yes	yes
133	West	Nursing Staff	Registered nurse	ICU	support	yes	yes, but with restrictions	yes	don't know		yes					yes	yes	yes	yes	yes	yes	yes	yes	yes	yes	no	yes	yes	yes	yes	yes	no	yes	1 to 3	1 to 3	1 to 3	none	1 to 3	none	in a separate conversation after the next of kin has been informed that their loved one is brain dead	no	no	yes	yes	yes	yes	yes	yes	yes
134	West	Nursing Staff	Specialised nurse	Accident & Emergency	support	yes	yes, but with restrictions	yes	yes, with his/her permission in life	yes	yes					yes	yes	don't know	yes	don't know	yes	no	no involvement	no	no	no	no	no	yes	yes	no	no	yes	none	none	none	4 to 6	none	none	at the same time that the next of kin is informed that their loved one is brain dead	no	no	no	no	no	yes
135	West	Nursing Staff	Registered nurse	Accident & Emergency
136	West	Nursing Staff	Specialised nurse	ICU	support	yes	yes	yes	yes, with his/her permission in life	yes	yes					yes	yes	don't know	yes	yes	yes	yes	yes	yes	yes	no involvement	yes	yes	yes	yes	yes	no involvement	yes	none	none	none	1 to 3	none	none	at the same time that severe brain damage is communicated to the next of kin	yes	yes	yes	no	no	yes	yes	yes	yes
137	West	Nursing Staff	Registered nurse	ICU	support	yes	yes	yes	yes, with his/her permission in life	yes	yes					yes	yes	yes	no	yes	don't know	no involvement	no involvement	no involvement	no involvement	yes	yes	no	no	no	no	no	yes	none	none	none	none	none	none	in a separate conversation after the next of kin has been informed about the probable brain death	no	no	no	no	no	no	no	no	no
138	West	Nursing Staff	Specialised nurse	ICU	support	yes	don't know	yes	yes, with his/her permission in life	yes	yes					yes	yes	don't know	yes	yes	no	yes	yes	yes	no	yes	yes	yes	yes	yes	no	yes	yes	1 to 3	1 to 3	1 to 3	1 to 3	none	1 to 3	at the same time that the next of kin is informed that their loved one is brain dead	no	no	yes	yes	no	yes	yes	yes	yes
139	West	Nursing Staff	Registered nurse	Accident & Emergency	support	yes	yes	yes	yes, without his/her permission in life	no	don't know		TRUE			yes	don't know	yes	no	yes	yes	no	no	no	no	no	no	no	no	no	no	no	no	none	none	none	none	none	none	in a separate conversation after the next of kin has been informed that their loved one is brain dead	no	no	no	no	no	no	yes	yes	yes
140	West	Nursing Staff	Nurse - Other	ICU	oppose	no	no	yes	no	yes	yes					yes	yes	yes	yes	yes	yes	no involvement	no involvement	no involvement	no involvement	no involvement	no involvement	no involvement	no involvement	no involvement	no involvement	no involvement	no involvement	none	none	none	none	none	none	at the same time that severe brain damage is communicated to the next of kin	no	no	no	no	no	no	no	no	no
141	West	Nursing Staff	Specialised nurse	ICU	don't know	don't know	don't know	no	don't know		yes					yes	yes	yes	yes	yes	yes	yes	yes	yes	yes	yes	yes	yes	no involvement	yes	yes	no	yes	1 to 3	none	1 to 3	none	1 to 3	none	at the same time that the next of kin is informed that their loved one is brain dead	no	yes	no	yes	no	yes	no	no	no
142	West	Nursing Staff	Specialised nurse	ICU
143	West	Nursing Staff	Specialised nurse	ICU	don't know	don't know	don't know	no	don't know	no	yes					yes	yes	yes	yes	yes	yes	yes	yes	yes	yes	yes	yes	yes	yes	yes	yes	no involvement	yes	1 to 3	1 to 3	1 to 3	none	none	none	in a separate conversation after the next of kin has been informed about the probable brain death	yes	yes	no	yes	yes	yes	no	no	yes
144	West	Nursing Staff	Specialised nurse	ICU	support	yes	yes	yes	yes, without his/her permission in life	yes	yes					yes	yes	don't know	yes	don't know	yes	yes	yes	yes	yes	yes	yes	yes	no	yes	yes	yes	yes	1 to 3	none	1 to 3	1 to 3	none	none	in a separate conversation after the next of kin has been informed about the probable brain death	no	yes	no	yes	no	yes	yes	yes	yes
145	West	Medical Staff	Resident / Registrar (senior)	ICU	support	yes	yes	yes	yes, without his/her permission in life	yes	yes					yes	yes	don't know	no	don't know	no	no	no	no	yes	yes	yes	yes	no	no	yes	yes	yes	none	none	none	none	none	none	at the same time that the next of kin is informed that their loved one is brain dead	no	no	no	yes	no	no	no	yes	yes
146	West	Nursing Staff	Registered nurse	Accident & Emergency	support	yes	yes	yes	yes, with his/her permission in life	yes	yes					yes	don't know	yes	no	don't know	don't know	yes	no involvement	yes	no	no involvement	yes	no involvement	no involvement	yes	no involvement	no involvement	no involvement	none	none	none	none	none	none	in a separate conversation after the next of kin has been informed about the probable brain death	no	no	no	no	no	no	yes	yes	yes
147	West	Nursing Staff	Registered nurse	ICU	support	yes	yes	yes	yes, without his/her permission in life	no	yes					yes	yes	yes	yes	yes	yes	yes	yes	yes	no	no	yes	yes	yes	no	no	no	yes	none	none	none	none	none	none	in a separate conversation after the next of kin has been informed about the probable brain death	no	no	no	no	no	yes	yes	yes	yes
148	West	Nursing Staff	Specialised nurse	ICU
149	West	Nursing Staff	Registered nurse	Accident & Emergency
150	West	Nursing Staff	Registered nurse	Accident & Emergency	support	yes	yes, but with restrictions	yes	yes, without his/her permission in life	yes	yes					yes	yes	yes	yes	yes	yes	no	yes	yes	no	no	no	no	no	no	no	no	yes	none	none	none	none	none	none	in a separate conversation after the next of kin has been informed that their loved one is brain dead	no	no	no	yes	no	yes	yes	yes	yes
151	West	Nursing Staff	Registered nurse	Accident & Emergency	support	yes	yes, but with restrictions	yes	yes, without his/her permission in life	no	don't know			TRUE		don't know	don't know	don't know	yes	yes	yes
152	West	Nursing Staff	Registered nurse	Accident & Emergency	support	yes	yes	yes	yes, without his/her permission in life	no	yes					don't know	don't know	don't know	no	don't know	no	no	no	no	no	no	yes	no	no	no	no	no	yes	none	none	none	none	none	none	at the same time that severe brain damage is communicated to the next of kin	no	no	no	no	no	no	no	no	no
153	West	Nursing Staff	Specialised nurse	ICU	oppose	no	no	yes	no	yes	yes					yes	yes	yes	yes	yes	yes	yes	yes	yes	yes	no	yes	yes	yes	yes	yes	no	yes	none	none	1 to 3	none	1 to 3	none	in a separate conversation after the next of kin has been informed about the probable brain death	no	no	no	yes	no	yes	no	no	no
154	West	Medical Staff	Resident / Registrar (senior)	ICU	support	yes	yes, but with restrictions	yes	yes, with his/her permission in life	yes	yes					yes	yes	don't know	yes	yes	yes	yes	yes	yes	yes	yes	yes	yes	yes	yes	yes	yes	yes	> 6	4 to 6	4 to 6	> 6	4 to 6	> 6	at the same time that the next of kin is informed that their loved one is brain dead	yes	yes	yes	yes	yes	yes	yes	yes	yes
155	West	Nursing Staff	Registered nurse	ICU	support	yes	yes	yes	yes, with his/her permission in life	yes	yes
156	West	Nursing Staff	Specialised nurse	ICU	support	yes	yes	yes	yes, with his/her permission in life	yes	yes					yes	yes	yes	no	yes	no	no	yes	yes	yes	no	yes	yes	yes	yes	yes	yes	yes	none	1 to 3	1 to 3	1 to 3	1 to 3	1 to 3	at the same time that severe brain damage is communicated to the next of kin	no	no	no	yes	yes	yes	yes	no	yes
157	West	Nursing Staff	Specialised nurse	ICU	support	yes	yes	yes	yes, without his/her permission in life	yes	yes					yes	yes	yes	yes	yes	yes	yes	yes	yes	yes	yes	yes	no	yes	yes	yes	yes	yes	1 to 3	1 to 3	1 to 3	1 to 3	4 to 6	1 to 3	in a separate conversation after the next of kin has been informed about the probable brain death	no	no	yes	yes	no	no	yes	yes	yes
158	West	Nursing Staff	Specialised nurse	ICU	support	yes	yes	no	yes, with his/her permission in life	no	yes					yes	yes	don't know	no	yes	yes	no	yes	yes	yes	no	no	yes	yes	yes	yes	no	yes	none	none	none	none	none	none	in a separate conversation after the next of kin has been informed that their loved one is brain dead	yes	yes	yes	yes	no	yes	no	no	yes
159	West	Nursing Staff	Registered nurse	ICU	support	yes	yes	no	yes, with his/her permission in life	yes	yes					yes	yes	yes	yes	yes	don't know	yes	yes	yes	no	yes	yes	no	yes	yes	yes	yes	yes	1 to 3	1 to 3	1 to 3	1 to 3	1 to 3	1 to 3	in a separate conversation after the next of kin has been informed that their loved one is brain dead	no	no	yes	yes	no	yes	yes	yes	yes
160	West	Medical Staff	Resident / Registrar (senior)	Accident & Emergency	support	yes	yes	yes	yes, with his/her permission in life	yes	don't know		TRUE			don't know	don't know	don't know	no	don't know	don't know	no	no	no	no	no	yes	no	no	no	no	no	yes	none	none	none	none	none	none	don't know	no	no	no	no	no	no	yes	yes	yes
161	West	Nursing Staff	Registered nurse	Accident & Emergency	support	yes	yes	yes	yes, with his/her permission in life	yes	yes					yes	don't know	yes	yes	yes	yes	no involvement	no involvement	no involvement	no involvement	no involvement	yes	no involvement	no involvement	no involvement	no involvement	no involvement	yes	none	none	1 to 3	none	none	none	at the same time that severe brain damage is communicated to the next of kin	no	no	no	no	no	no	no	yes	no
162	West	Nursing Staff	Specialised nurse	ICU	support	yes		yes	yes, with his/her permission in life	yes	yes					yes	yes	don't know	no	yes	yes	no involvement	no involvement	yes	no	no	no	no involvement	no involvement	yes	no	no	no	none	none	none	none	none	none	don't know	no	no	no	no	no	yes	no	yes	no
163	West	Nursing Staff	Specialised nurse	ICU	support	yes, but with restrictions	yes, but with restrictions	no	don't know		don't know	TRUE				yes	yes	don't know	no	yes	don't know	no involvement	no involvement	yes	no	no	yes	no	no involvement	yes	yes	no involvement	yes	none	none	none	none	none	4 to 6	in a separate conversation after the next of kin has been informed about the probable brain death	no	no	no	no	no	no	yes	yes	yes
164	West	Nursing Staff	Specialised nurse	ICU	don't know	no	no	yes	no	yes	yes			TRUE		yes	yes	yes	yes	yes	yes	yes	yes	yes	yes	no	yes	no	yes	yes	yes	no	yes	4 to 6	1 to 3	4 to 6	4 to 6	1 to 3	none	in a separate conversation after the next of kin has been informed about the probable brain death	yes	yes	no	yes	yes	yes	yes	yes	yes
165	West	Nursing Staff	Specialised nurse	Accident & Emergency	support	don't know	don't know	yes	yes, with his/her permission in life	yes	yes					yes	yes	yes	yes	yes	yes	no involvement	no involvement	no involvement	no involvement	no involvement	no involvement	no involvement	no involvement	no involvement	no involvement	no involvement	no involvement	none	none	none	none	none	none	don't know	no	no	no	no	no	no	no	no	no
166	West	Nursing Staff	Specialised nurse	Accident & Emergency	support	yes	yes	yes	yes, with his/her permission in life	no	yes					yes	don't know	don't know	yes	yes	yes	yes	yes	no	no	no	yes	yes	yes	no	no	no	yes	none	none	none	1 to 3	none	none	in a separate conversation after the next of kin has been informed about the probable brain death	no	no	no	no	no	no	yes	yes	yes
167	West	Nursing Staff	Specialised nurse	ICU	support	yes, but with restrictions	yes	yes	yes, with his/her permission in life	yes	yes					yes	yes	yes	yes	yes	yes	yes	yes	yes	yes	no	yes	yes	yes	yes	yes	no	yes	1 to 3	1 to 3	1 to 3	1 to 3	1 to 3	none	in a separate conversation after the next of kin has been informed about the probable brain death	yes	no	no	yes	no	yes	yes	no	no
168	West	Nursing Staff	Specialised nurse	Accident & Emergency	support	yes	yes	yes	yes, with his/her permission in life	yes	yes					yes	yes	yes	no	yes	yes	no involvement	no involvement	no involvement	no involvement	no involvement	yes	no involvement	no involvement	no involvement	no involvement	no involvement	yes	none	none	1 to 3	none	none	none	at the same time that the next of kin is informed that their loved one is brain dead	no	no	no	no	no	no	no	no	no
169	West	Nursing Staff	Registered nurse	Accident & Emergency	support	yes	yes	no	yes, with his/her permission in life	yes	don't know		TRUE			don't know	don't know	don't know	no	yes	don't know	no	no	no	no	no	yes	no	no	no	no	no	yes	none	none	none	none	none	none	at the same time that severe brain damage is communicated to the next of kin	no	no	yes	no	no	no	yes	yes	yes
170	West	Nursing Staff	Registered nurse	ICU	support	yes	yes, but with restrictions	yes	yes, with his/her permission in life	yes	yes					don't know	yes	yes	yes	yes	yes	no	yes	yes	no	yes	yes	yes	yes	yes	yes	yes	yes	none	none	none	none	none	none	don't know	yes	yes	no	yes	yes	no	yes	yes	yes
171	West	Nursing Staff	Registered nurse	ICU	oppose	yes, but with restrictions	yes	yes	yes, with his/her permission in life	yes	yes					yes	yes	yes	yes	yes	no	yes	yes	yes	yes	yes	yes	yes	yes	yes	yes	no	yes	none	none	1 to 3	none	none	none	in a separate conversation after the next of kin has been informed that their loved one is brain dead	no	no	no	yes	no	yes	no	no	yes
172	West	Nursing Staff	Specialised nurse	Accident & Emergency	support	yes	yes	yes	yes, without his/her permission in life	yes	yes					yes	yes	yes	no	yes	don't know	no	no	no	no	no	yes	yes	no	yes	no	yes	yes	none	none	none	none	none	none	in a separate conversation after the next of kin has been informed about the probable brain death	no	no	no	no	no	no	yes	yes	yes
173	West	Nursing Staff	Registered nurse	ICU	support	yes	yes	yes	yes, with his/her permission in life	yes	yes					yes	yes	yes	yes	yes	yes	yes	yes	yes	yes	yes	yes	yes	yes	yes	yes	yes	yes	1 to 3	none	1 to 3	1 to 3	1 to 3	1 to 3	at the same time that severe brain damage is communicated to the next of kin	yes	yes	yes	yes	yes	yes	yes	yes	yes
174	West	Nursing Staff	Registered nurse	Accident & Emergency	support	yes	yes	yes	yes, without his/her permission in life	no	yes					yes	yes	don't know	yes	yes	yes	no involvement	no involvement	no involvement	no	no	no	no involvement	no involvement	no involvement	no involvement	no involvement	no involvement	none	none	none	none	none	none	in a separate conversation after the next of kin has been informed that their loved one is brain dead	no	no	no	no	no	no	no	no	no
175	West	Nursing Staff	Specialised nurse	ICU	support	yes	yes	yes	yes, with his/her permission in life	yes	yes					yes	yes	don't know	yes	yes	yes	yes	yes	yes	yes	yes	yes	yes	no involvement	yes	yes	no involvement	yes	1 to 3	none	1 to 3	none	1 to 3	none	at the same time that the next of kin is informed that their loved one is brain dead	yes	no	no	yes	no	yes
176	West	Nursing Staff	Registered nurse	Accident & Emergency	support	yes	yes	yes	yes, with his/her permission in life	yes	yes					yes	yes	don't know	no	yes	yes	no	no	no	no	no	yes	no	no	no	no involvement	no	yes	none	none	none	1 to 3	1 to 3	1 to 3	in a separate conversation after the next of kin has been informed that their loved one is brain dead	no	no	no	no	yes	yes	no	no	yes
177	West	Nursing Staff	Registered nurse	Accident & Emergency	support	yes	yes	yes	yes, with his/her permission in life	yes	yes					don't know	don't know	don't know	no	don't know	no	no	no	no	no	no	yes	no	no	no	no	no	no	none	none	none	none	none	none	in a separate conversation after the next of kin has been informed about the probable brain death	no	no	no	no	no	no	yes	yes	yes
178	West	Medical Staff	Resident (junior)	ICU	support	yes	yes	yes	yes, with his/her permission in life	yes	yes					yes	yes	yes	yes	yes	yes	yes	yes	yes	no	no	no	yes	yes	yes	no	no	no	1 to 3	none	1 to 3	none	none	none	in a separate conversation after the next of kin has been informed that their loved one is brain dead	no	no	yes	no	no	no	yes	yes	yes
179	West	Nursing Staff	Registered nurse	ICU	support	yes	yes	yes	yes, with his/her permission in life	yes	yes					yes	yes	yes	yes	yes	yes	no	yes	yes	no	no	yes	no	no involvement	yes	yes	no	yes	none	none	1 to 3	none	none	none	in a separate conversation after the next of kin has been informed about the probable brain death	no	no	no	no	no	yes	no	yes	no
180	West	Nursing Staff	Registered nurse	Accident & Emergency	support	yes	yes	yes	yes, with his/her permission in life	yes	yes					yes	yes	yes	yes	yes	yes	no involvement	no involvement	no involvement	no	no involvement	yes	no involvement	no involvement	no involvement	yes	no involvement	yes	none	none	> 6	none	none	none	don't know	no	no	no	no	no	no	no	no	no
181	West	Nursing Staff	Registered nurse	ICU	support	yes	yes	no	yes, with his/her permission in life	yes	yes					yes	yes	yes	yes	yes	yes	yes	yes	yes	yes	yes	yes	yes	yes	yes	yes	yes	yes	1 to 3	none	1 to 3	none	none	none	in a separate conversation after the next of kin has been informed that their loved one is brain dead	yes	yes	yes	yes	no	yes	yes	yes	yes
182	West	Nursing Staff	Specialised nurse	ICU	support	yes	yes	yes	yes, with his/her permission in life	yes	yes					don't know	yes	don't know	yes	yes	no	yes	yes	yes	yes	yes	yes	yes	yes	yes	yes	yes	yes	1 to 3	1 to 3	1 to 3	1 to 3	1 to 3	none	in a separate conversation after the next of kin has been informed about the probable brain death	no	no	no	no	yes	no	yes	yes	yes
183	West	Nursing Staff	Specialised nurse	Accident & Emergency	support	yes	yes	yes	yes, with his/her permission in life	no	yes					yes	yes	yes	yes	yes	yes	yes	yes	yes	yes	yes	yes	yes	yes	yes	yes	yes	yes	1 to 3	1 to 3	1 to 3	none	1 to 3	none	in a separate conversation after the next of kin has been informed about the probable brain death	no	no	no	no	no	no	yes	yes	yes
184	West	Nursing Staff	Registered nurse	ICU	support	yes	yes	yes	yes, without his/her permission in life	no	yes					yes	yes	yes	no	yes	don't know	no involvement	no involvement	no involvement	no involvement	no involvement	yes	no involvement	no involvement	no involvement	no involvement	no involvement	yes	none	none	none	none	none	none	in a separate conversation after the next of kin has been informed about the probable brain death	no	no	no	no	no	yes	no	yes	yes
185	West	Medical Staff	Resident (junior)	ICU	support	no	no	yes	no	no	no		TRUE	TRUE
186	West	Nursing Staff	Registered nurse	Accident & Emergency	don't know	don't know	don't know	no	yes, with his/her permission in life	yes	yes					yes	yes	don't know	no	yes	yes	no involvement	yes	yes	yes	no involvement	yes	no	yes	yes	yes	no involvement	no	none	none	none	none	none	none	at the same time that severe brain damage is communicated to the next of kin	no	no	yes	no	no	yes	yes	yes	yes
187	West	Nursing Staff	Registered nurse	Accident & Emergency	support	yes	yes	yes	yes, without his/her permission in life	no	yes					yes	don't know	don't know	no	yes	no	no	yes	yes	yes	no	yes	no	no	no	yes	no	yes	none	none	none	1 to 3	none	none	in a separate conversation after the next of kin has been informed about the probable brain death	no	no	no	no	no	no	yes	yes	yes
188	West	Nursing Staff	Specialised nurse	ICU	support	yes, but with restrictions	don't know	yes	yes, with his/her permission in life	no	yes					don't know	yes	yes	yes	yes	no	yes	yes	yes	no involvement	yes	yes	no	no	yes	yes	yes	yes	1 to 3	none	1 to 3	1 to 3	1 to 3	1 to 3	in a separate conversation after the next of kin has been informed that their loved one is brain dead	no	yes	no	yes	yes	yes	no	no	no
189	West	Nursing Staff	Registered nurse	Accident & Emergency	support	yes	yes	yes	yes, with his/her permission in life	yes	yes					yes	don't know	yes	yes	yes	yes	no involvement	no involvement	no involvement	no	no involvement	yes	no involvement	no involvement	no involvement	no	no involvement	yes	none	none	none	none	none	none	in a separate conversation after the next of kin has been informed about the probable brain death	no	no	no	no	no	no	yes	no	no
190	West	Nursing Staff	Specialised nurse	ICU	support	yes	no	yes	yes, with his/her permission in life	yes	yes					yes	yes	yes	yes	yes	yes	no involvement	no involvement	yes	no	no	yes	no	no	yes	no	no	yes
191	West	Nursing Staff	Specialised nurse	Accident & Emergency	support	yes, but with restrictions	yes, but with restrictions	yes	yes, without his/her permission in life	yes	yes					don't know	yes	don't know	yes	yes	don't know	no	yes	no involvement	no involvement	no involvement	yes	no	no	no	no	no	yes	none	none	none	none	none	none	at the same time that severe brain damage is communicated to the next of kin	no	no	no	no	no	no	no	no	yes
192	West	Nursing Staff	Specialised nurse	ICU	support	yes, but with restrictions	yes	no	yes, without his/her permission in life	no	yes					yes	yes	no	yes	yes	yes	no	yes	yes	no	no	yes	no	yes	yes	no	no	yes	1 to 3	none	1 to 3	none	none	none	in a separate conversation after the next of kin has been informed about the probable brain death
193	West	Nursing Staff	Specialised nurse	ICU	support	yes	yes	yes	yes, with his/her permission in life	no	yes					yes	yes	yes	yes	yes	yes	yes	yes	yes	yes	no	yes	no	no	yes	yes	no	yes	1 to 3	none	1 to 3	none	none	none	in a separate conversation after the next of kin has been informed that their loved one is brain dead	yes	no	yes	yes	yes	no	yes	yes	yes
194	West	Nursing Staff	Specialised nurse	ICU	support	no	no	yes	no	yes	yes					yes	yes	yes	yes	yes	yes	no	yes	yes	yes	yes	yes	no	yes	yes	yes	yes	yes	none	none	none	1 to 3	1 to 3	none	in a separate conversation after the next of kin has been informed that their loved one is brain dead	no	yes	yes	yes	yes	yes	yes	yes	yes
195	West	Nursing Staff	Specialised nurse	ICU	support	yes	yes	yes	yes, with his/her permission in life	yes	yes					yes	yes	yes	yes	yes	yes	no involvement	yes	no	yes	no involvement	no	yes	yes	yes	yes	no involvement	yes	none	none	none	none	none	none	in a separate conversation after the next of kin has been informed that their loved one is brain dead	yes	yes	yes	yes	yes	yes	no	no	no
196	West	Medical Staff	Resident / Registrar (senior)	ICU	support	yes	yes	yes	yes, with his/her permission in life	yes	yes					yes	yes	don't know	no	don't know	don't know	yes	no	no	yes	no	yes	yes	no	no	yes	no	yes	1 to 3	none	1 to 3	1 to 3	1 to 3	none	in a separate conversation after the next of kin has been informed about the probable brain death	no	no	no	no	no	no	yes	yes	yes
197	West	Medical Staff	Resident / Registrar (senior)	ICU	support	yes	yes	no	yes, without his/her permission in life	yes	yes					yes	yes	yes	yes	yes	yes	yes	yes	yes	yes	yes	yes	yes	yes	yes	yes	yes	yes	1 to 3	1 to 3	1 to 3	1 to 3	none	none	in a separate conversation after the next of kin has been informed that their loved one is brain dead	yes	yes	no	yes	no	yes	no	no	yes
198	West	Nursing Staff	Specialised nurse	ICU	support	yes	yes	yes	yes, with his/her permission in life	yes	yes					yes	yes	yes	yes	yes	yes	yes	yes	yes	yes	yes	yes	yes	yes	yes	yes	yes	yes	4 to 6	none	1 to 3	1 to 3	1 to 3	1 to 3	at the same time that the next of kin is informed that their loved one is brain dead	no	no	no	yes	yes	yes	yes	yes	yes
199	West	Nursing Staff	Registered nurse	ICU	support	yes	yes	yes	yes, with his/her permission in life	yes	yes					yes	yes	don't know	yes	yes	yes	yes	yes	yes	no	no	yes	yes	yes	yes	no	no	yes	none	none	1 to 3	none	none	none	in a separate conversation after the next of kin has been informed about the probable brain death	no	yes	yes	no	yes	yes	yes	yes	no
200	West	Nursing Staff	Registered nurse	ICU	support	yes	yes	yes	yes, with his/her permission in life	yes	yes					yes	yes	yes	yes	yes	yes	yes	yes	yes	yes	yes	yes	yes	yes	yes	yes	yes	yes	none	none	none	none	none	none	in a separate conversation after the next of kin has been informed that their loved one is brain dead	no	no	no	no	no	no	yes	yes	yes
201	West	Medical Staff	Resident / Registrar (senior)	Accident & Emergency	support	yes	yes	yes	yes, without his/her permission in life	yes	yes					don't know	don't know	don't know	no	yes	don't know	no involvement	no involvement	no involvement	yes	yes	yes	no involvement	no involvement	no involvement	yes	yes	yes	none	none	none	none	none	none	at the same time that the next of kin is informed that their loved one is brain dead	no	no	no	no	no	no
202	West	Nursing Staff	Specialised nurse	ICU	support	yes	no	yes	yes, with his/her permission in life	yes	yes					yes	yes	yes	yes	yes	no	yes	yes	yes	yes	yes	yes	yes	yes	yes	yes	yes	yes	1 to 3	1 to 3	1 to 3	1 to 3	none	none	at the same time that the next of kin is informed that their loved one is brain dead	yes	yes	yes	yes	yes	yes	no	yes	yes
203	West	Medical Staff	Resident (junior)	Accident & Emergency	support	yes	yes	yes	yes, with his/her permission in life	no	yes					yes	yes	don't know	no	don't know	no	no	no involvement	no	no	no	no	no involvement	no	no	no	no	no	none	none	none	none	none	none	at the same time that severe brain damage is communicated to the next of kin	no	no	no	yes	no	no	yes	yes	yes
204	West	Medical Staff	Resident (junior)	ICU	support	yes	yes	yes	yes, with his/her permission in life	yes	yes					don't know	don't know	don't know	no	yes	no	no involvement	no involvement	no involvement	no involvement	no involvement	yes	no involvement	no involvement	no involvement	no involvement	no involvement	yes	none	none	none	none	none	none	in a separate conversation after the next of kin has been informed that their loved one is brain dead
205	West	Medical Staff	Physician - Other	ICU
206	West	Medical Staff	Resident / Registrar (senior)	ICU	support	yes	yes	yes	yes, with his/her permission in life	yes	yes					yes	yes	yes	yes	yes	yes	yes	yes	yes	yes	yes	yes	yes	yes	yes	yes	yes	yes	> 6	> 6	> 6	> 6	> 6	> 6	in a separate conversation after the next of kin has been informed that their loved one is brain dead	yes	yes	yes	yes	yes	yes	yes	yes	yes
207	West	Nursing Staff	Registered nurse	Accident & Emergency	support	yes	yes	yes	yes, with his/her permission in life	yes	don't know	TRUE				don't know	don't know	don't know	no	yes	don't know	no involvement	no involvement	no involvement	no involvement	no involvement	no	no involvement	no involvement	no involvement	no involvement	no involvement	yes	none	none	none	none	none	none	don't know	no	no	no	no	no	no	no	no	no
208	West	Nursing Staff	Specialised nurse	ICU	support	yes	yes	yes	yes, with his/her permission in life	yes	yes					yes	yes	yes	no	yes	yes	yes	no involvement	yes	no involvement	no involvement	yes	no	yes	yes	no involvement	no involvement	yes	none	none	none	none	none	none	in a separate conversation after the next of kin has been informed that their loved one is brain dead	no	no	no	yes	no	yes	yes	yes	yes
209	West	Nursing Staff	Registered nurse	Accident & Emergency	support	yes	yes	yes	yes, with his/her permission in life	yes	yes					don't know	don't know	don't know	no	don't know	don't know	no	no	no	no	yes	no	no	no	no	no	yes	no	none	none	none	none	none	none	at the same time that the next of kin is informed that their loved one is brain dead	no	no	no	no	no	no	yes	yes	yes
210	West	Medical Staff	Resident / Registrar (senior)	Accident & Emergency	support	yes	yes	yes	yes, with his/her permission in life	no	yes					yes	yes	don't know	no	yes	don't know	yes	no	no	yes	yes	yes	yes	no	no	yes	yes	yes	none	none	none	none	none	none	in a separate conversation after the next of kin has been informed about the probable brain death	no	yes	no	yes	no	yes	yes	yes	yes
211	West	Nursing Staff	Head Nurse	ICU	support	yes	yes	yes	yes, with his/her permission in life	yes	yes					yes	yes	don't know	no	yes	don't know	yes	yes	yes	no involvement	no involvement	yes	no	yes	yes	no	no	yes	none	none	1 to 3	none	none	none	in a separate conversation after the next of kin has been informed about the probable brain death	no	no	no	no	no	no	no	no	yes
212	West	Nursing Staff	Registered nurse	ICU	support	yes	yes	yes	yes, with his/her permission in life	yes	don't know					yes	yes	yes	yes	yes	yes	yes	yes	yes	yes	no	yes	yes	yes	yes	yes	yes	yes	1 to 3	none	1 to 3	1 to 3	1 to 3	none	in a separate conversation after the next of kin has been informed that their loved one is brain dead	no	yes	no	yes	no	yes	yes	yes	yes
213	West	Nursing Staff	Specialised nurse	Accident & Emergency	support	yes	yes	yes	yes, with his/her permission in life	yes	yes					yes	yes	don't know	yes	yes	yes	yes	no involvement	yes	yes	no involvement	yes	no involvement	no involvement	yes	yes	no involvement	yes	1 to 3	none	1 to 3	none	none	none	in a separate conversation after the next of kin has been informed about the probable brain death	no	no	no	yes	no	yes	yes	no	yes
214	West	Nursing Staff	Registered nurse	Accident & Emergency	oppose	no	no	yes	don't know		yes					yes	yes	yes	no	don't know	no	yes	no	no involvement	yes	no involvement	yes	yes	no involvement	yes	yes	no involvement	yes	1 to 3	none	1 to 3	1 to 3	1 to 3	1 to 3	in a separate conversation after the next of kin has been informed about the probable brain death	no	no	no	no	no	no	no	no	no
215	West	Nursing Staff	Registered nurse	Accident & Emergency	support	yes	yes	yes	yes, with his/her permission in life	yes	don't know	TRUE	TRUE			don't know	don't know	yes	no	don't know	no	yes	no	yes	no	no	yes	no	no	no	no	no	no	none	none	none	none	none	none	in a separate conversation after the next of kin has been informed that their loved one is brain dead	no	no	no	no	no	no	yes	yes	yes
216	West	Medical Staff	Resident / Registrar (senior)	Neurosurgery/Neurology	support	yes	yes	yes	yes, without his/her permission in life	no	yes					yes	yes	yes	no	yes	no	no involvement	no involvement	no involvement	yes	no involvement	yes	no involvement	no involvement	no involvement	yes	no involvement	yes	none	none	none	> 6	> 6	none	don't know	no	no	no	yes	no	no	no	no	no
217	West	Medical Staff	Resident (junior)	Accident & Emergency	support	yes	yes	yes	yes, with his/her permission in life	yes	yes					don't know	don't know	don't know	no	yes	no	no involvement	no involvement	no involvement	no involvement	no involvement	yes	no involvement	no involvement	no involvement	no involvement	no involvement	yes	none	none	none	none	none	none	in a separate conversation after the next of kin has been informed about the probable brain death	no	no	no	yes	no	yes	yes	yes	yes
218	West	Nursing Staff	Specialised nurse	ICU	support	yes	yes	yes	yes, with his/her permission in life	yes	don't know	TRUE				yes	yes	don't know	yes	yes	no	yes	no	yes	no	no	no	no	no	no	no	no	yes	none	none	1 to 3	none	none	none	in a separate conversation after the next of kin has been informed about the probable brain death	no	yes	no	yes	yes	yes	yes	yes	yes
219	West	Nursing Staff	Registered nurse	ICU	support	yes	yes	yes	yes, with his/her permission in life	yes	yes					yes	yes	yes	yes	yes	yes	yes	yes	yes	yes	yes	yes	no involvement	no involvement	yes	yes	yes	yes	none	1 to 3	1 to 3	1 to 3	1 to 3	1 to 3	in a separate conversation after the next of kin has been informed that their loved one is brain dead	no	yes	yes	yes	no	yes	yes	yes	no
220	West	Nursing Staff	Specialised nurse	ICU	support	yes	yes	yes	yes, with his/her permission in life	no	yes					yes	yes	don't know	yes	yes	don't know	no involvement	no	no	yes	no involvement	yes	no	no	no	yes	no involvement	yes	none	none	1 to 3	none	none	none	in a separate conversation after the next of kin has been informed about the probable brain death	no	no	no	yes	no	yes	no	no	yes
221	West	Nursing Staff	Specialised nurse	Accident & Emergency	support	yes	yes	yes	yes, without his/her permission in life	yes	yes					yes	yes	yes	yes	yes	yes	no involvement	no involvement	no involvement	yes	yes	yes	yes	yes	yes	yes	yes	yes	none	none	none	1 to 3	none	none	at the same time that severe brain damage is communicated to the next of kin	no	no	no	yes	no	yes	no	yes	no
222	West	Nursing Staff	Registered nurse	ICU	support	yes	yes	yes	yes, with his/her permission in life	no	yes					yes	yes	yes	yes	yes	yes	no	no	no	no	no	no	yes	yes	no	yes	yes	yes	none	none	1 to 3	1 to 3	1 to 3	none	in a separate conversation after the next of kin has been informed that their loved one is brain dead	no	no	yes	yes	yes	yes	yes	yes	yes
223	West	Nursing Staff	Registered nurse	ICU	support	yes	yes	yes	yes, with his/her permission in life	yes	yes					yes	yes	don't know	yes	yes	yes	yes	yes	yes	yes	no involvement	yes	yes	yes	yes	yes	yes	yes	1 to 3	1 to 3	1 to 3	1 to 3	1 to 3	1 to 3	in a separate conversation after the next of kin has been informed about the probable brain death	no	no	no	yes	no	no	yes	yes	yes
224	West	Nursing Staff	Registered nurse	Accident & Emergency	support	yes	yes	yes	yes, without his/her permission in life	yes	yes					yes	yes	yes	yes	yes	yes	no involvement	yes	no involvement	no involvement	no involvement	yes	no involvement	yes	no involvement	no involvement	no involvement	yes	none	none	none	none	none	none	in a separate conversation after the next of kin has been informed about the probable brain death	no	no	no	no	yes	yes	no	yes	yes
225	West	Nursing Staff	Specialised nurse	ICU	support	yes	yes	yes	yes, with his/her permission in life	yes	yes					yes	yes	don't know	yes	yes	yes	yes	yes	yes	yes	yes	yes	yes	no	yes	yes	no	yes	none	none	none	none	none	none	in a separate conversation after the next of kin has been informed that their loved one is brain dead	yes	yes	yes	yes	no	yes	yes	yes	yes
226	West	Nursing Staff	Registered nurse	Accident & Emergency	support	yes	yes	yes	yes, with his/her permission in life	yes	yes					yes	don't know	don't know	no	yes	no	no involvement	no involvement	no involvement	no involvement	yes	yes	no	no involvement	no involvement	no involvement	yes	yes	none	none	none	none	none	none	in a separate conversation after the next of kin has been informed that their loved one is brain dead	no	no	no	no	no	no	yes	yes	yes
227	West	Medical Staff	Resident (junior)	Neurosurgery/Neurology	support	yes	yes	yes	yes, with his/her permission in life	yes	yes					yes	yes	yes	no	yes	yes	yes	yes	no involvement	yes	yes	yes	yes	no involvement	no involvement	yes	yes	yes	1 to 3	1 to 3	1 to 3	1 to 3	1 to 3	1 to 3	in a separate conversation after the next of kin has been informed that their loved one is brain dead	no	no	no	yes	yes	yes	yes	yes	yes
228	West	Nursing Staff	Specialised nurse	ICU	support	yes	yes	yes	yes, with his/her permission in life	yes	yes					yes	yes	yes	yes	yes	don't know	no	yes	yes	yes	no	yes	no	no	yes	yes	no	yes	none	none	none	none	none	none	in a separate conversation after the next of kin has been informed about the probable brain death	no	no	no	yes	no	yes	no	no	no
229	West	Nursing Staff	Registered nurse	ICU	support	yes	yes	yes	yes, with his/her permission in life	yes	yes					yes	yes	yes	yes	yes	yes	yes	yes	yes	yes	yes	yes	yes	yes	yes	yes	yes	yes	1 to 3	none	1 to 3	1 to 3	1 to 3	1 to 3	in a separate conversation after the next of kin has been informed that their loved one is brain dead	yes	yes	yes	yes	no	yes	no	no	no
230	West	Nursing Staff	Specialised nurse	ICU	support	yes	yes	yes	yes, with his/her permission in life	yes	yes					yes	yes	yes	yes	yes	yes	yes	yes	yes	yes	yes	yes	yes	yes	yes	yes	yes	yes	none	none	1 to 3	1 to 3	1 to 3	none	in a separate conversation after the next of kin has been informed that their loved one is brain dead	yes	yes	yes	yes	yes	yes	no	no	no
231	West	Nursing Staff	Registered nurse	Accident & Emergency	oppose	yes	yes	yes	yes, with his/her permission in life	no	yes					yes	yes	yes	no	yes	no	yes	yes	yes	yes	yes	yes	yes	no	yes	yes	yes	yes	none	none	none	none	none	none	at the same time that severe brain damage is communicated to the next of kin	yes	yes	no	yes	yes	yes	yes	yes	yes
232	West	Medical Staff	Resident (junior)	Neurosurgery/Neurology	support	yes	yes	yes	don't know		don't know			TRUE		yes	yes	don't know	no	yes	no	no	no	no	no	yes	yes	no	no	no	no	yes	yes	none	none	none	> 6	1 to 3	none	in a separate conversation after the next of kin has been informed about the probable brain death	no	no	no	yes	no	no	no	no	no
233	West	Medical Staff	Resident / Registrar (senior)	Neurosurgery/Neurology	support	yes	yes	yes	yes, with his/her permission in life	no	yes					don't know	no	don't know	no	don't know	no	yes	yes	yes	yes	yes	yes	yes	yes	yes	yes	yes	yes	none	none	none	1 to 3	1 to 3	none	at the same time that severe brain damage is communicated to the next of kin	yes	no	no	yes	no	no	yes	yes	yes
234	West	Nursing Staff	Registered nurse	Accident & Emergency	support	yes, but with restrictions	yes, but with restrictions	yes	yes, with his/her permission in life	yes	yes					don't know	don't know	don't know	yes	yes	yes	no	yes	no	no	no	yes	no	no	no	no	no	yes	none	none	none	none	none	none	at the same time that the next of kin is informed that their loved one is brain dead	no	no	no	no	no	no	no	no	no
235	West	Nursing Staff	Specialised nurse	ICU	support	yes	yes	yes	yes, with his/her permission in life	yes	yes					yes	yes	don't know	yes	yes	yes	yes	yes	yes	yes	yes	yes	yes	yes	yes	yes	yes	yes	1 to 3	none	none	1 to 3	1 to 3	none	in a separate conversation after the next of kin has been informed that their loved one is brain dead	no	no	yes	yes	no	yes	no	yes	no
236	West	Nursing Staff	Registered nurse	ICU	support	yes	yes	yes	yes, with his/her permission in life	yes	yes					yes	yes	yes	yes	yes	yes	yes	yes	no	no	yes	yes	no	yes	no	no	yes	yes	none	none	none	1 to 3	none	1 to 3	at the same time that the next of kin is informed that their loved one is brain dead	no	no	no	yes	yes	yes	yes	yes	no
237	West	Medical Staff	Resident (junior)	Accident & Emergency	support	yes	yes	yes	yes, with his/her permission in life	yes	yes					yes	yes	don't know	yes	yes	yes	yes	yes	yes	yes	yes	yes	yes	yes	yes	yes	yes	yes	1 to 3	none	1 to 3	1 to 3	1 to 3	1 to 3	at the same time that the next of kin is informed that their loved one is brain dead	no	no	no	yes	no	yes	yes	yes	yes
238	West	Nursing Staff	Specialised nurse	ICU	don't know	no	no	no	no	no	no		TRUE	TRUE		yes	yes	yes	yes	yes	yes	no involvement	yes	yes	yes	no	yes	yes	yes	yes	yes	no	yes	none	none	none	none	none	none	in a separate conversation after the next of kin has been informed about the probable brain death	no	no	no	yes	yes	yes	no	no	yes
239	West	Nursing Staff	Specialised nurse	ICU	support	yes	yes	yes	yes, with his/her permission in life	yes	yes					yes	yes	yes	yes	yes	yes	yes	yes	yes	yes	yes	yes	yes	yes	yes	yes	yes	yes	none	none	1 to 3	1 to 3	1 to 3	none	at the same time that the next of kin is informed that their loved one is brain dead	no	yes	no	yes	no	yes	no	no	no
240	West	Nursing Staff	Specialised nurse	Accident & Emergency	support	yes, but with restrictions	yes	yes	yes, with his/her permission in life	yes	yes					yes	yes	yes	yes	yes	yes	no involvement	no involvement	no involvement	no involvement	no involvement	no involvement	no involvement	no involvement	no involvement	no involvement	no involvement	no involvement	none	none	none	none	none	none	at the same time that the next of kin is informed that their loved one is brain dead	no	no	no	no	no	no	no	no	no
241	West	Nursing Staff	Specialised nurse	ICU	support	don't know	don't know	no	yes, with his/her permission in life	no	yes					yes	yes	yes	yes	yes	yes	no involvement	yes	yes	no involvement	no involvement	yes	no	yes	yes	no	no	yes	none	none	none	none	none	none	in a separate conversation after the next of kin has been informed that their loved one is brain dead	yes	yes	yes	yes	yes	yes	no	no	no
242	West	Medical Staff	Resident (junior)	Neurosurgery/Neurology	support	yes	yes	yes	yes, with his/her permission in life	yes	yes					don't know	yes	don't know	no	yes	don't know	yes	no	no	yes	yes	yes	no	no	no	yes	yes	yes	none	none	none	1 to 3	none	none	at the same time that the next of kin is informed that their loved one is brain dead	no	no	no	yes	yes	yes	yes	no	no
243	West	Nursing Staff	Specialised nurse	ICU	don't know	yes	yes	no	don't know		yes			TRUE		yes	yes	yes	no	yes	no	yes	yes	yes	yes	yes	yes	yes	yes	yes	yes	yes	yes	none	none	1 to 3	4 to 6	4 to 6	none	in a separate conversation after the next of kin has been informed that their loved one is brain dead	no	yes	no	yes	yes	yes	yes	yes	yes
244	West	Nursing Staff	Registered nurse	ICU	support	yes	yes	yes	yes, with his/her permission in life	yes	yes					yes	yes	yes	yes	yes	yes	no	yes	yes	yes	no	yes	no	yes	yes	yes	no	yes	none	none	1 to 3	none	none	none	don't know	no	no	no	no	no	no	yes	yes	yes
245	West	Nursing Staff	Registered nurse	Accident & Emergency	support	yes	yes	yes	yes, with his/her permission in life	yes	yes					yes	yes	don't know	yes	yes	yes	no	no involvement	no involvement	no involvement	no involvement	yes	no involvement	no involvement	no involvement	no involvement	no involvement	yes	none	none	none	none	none	none	don't know	no	no	no	no	no	no	yes	no	no
246	West	Nursing Staff	Specialised nurse	ICU	don't know	don't know	don't know	no	yes, with his/her permission in life	no	yes		TRUE			yes	yes	yes	yes	yes	yes	yes	yes	no	no	no	yes	yes	yes	no	yes	no	yes	1 to 3	1 to 3	1 to 3	none	none	none	at the same time that severe brain damage is communicated to the next of kin	no	no	no	yes	no	yes	yes	yes	yes
247	West	Nursing Staff	Specialised nurse	ICU	support	yes	yes	yes	yes, without his/her permission in life	yes	yes					yes	don't know	yes	no	don't know	don't know	yes	yes	yes	no	no	yes	yes	no	no	no	no	yes	none	none	1 to 3	none	none	none	in a separate conversation after the next of kin has been informed that their loved one is brain dead	no	no	no	no	no	no	yes	yes	yes
248	West	Nursing Staff	Specialised nurse	ICU	support	yes	yes	yes	yes, with his/her permission in life	no	yes					yes	yes	yes	yes	yes	yes	yes	yes	yes	yes	no	yes	yes	yes	yes	yes	no	yes	none	none	1 to 3	> 6	1 to 3	none	in a separate conversation after the next of kin has been informed that their loved one is brain dead	no	yes	no	yes	no	yes	yes	no	yes
249	West	Nursing Staff	Specialised nurse	ICU	support	yes	yes	yes	yes, with his/her permission in life	yes	yes					yes	yes	yes	yes	yes	yes	no involvement	no involvement	yes	yes	yes	yes	yes	yes	yes	yes	yes	yes	1 to 3	none	1 to 3	1 to 3	1 to 3	1 to 3	at the same time that the next of kin is informed that their loved one is brain dead	yes	yes	no	yes	no	yes	no	no	yes
250	West	Nursing Staff	Registered nurse	Accident & Emergency	support	yes	yes	yes	yes, without his/her permission in life	no	don't know	TRUE				don't know	don't know	don't know	no	yes	no	no involvement	no involvement	no involvement	no involvement	no involvement	no involvement	no involvement	no involvement	no involvement	no involvement	no involvement	no involvement	none	none	none	none	none	none	at the same time that severe brain damage is communicated to the next of kin	no	no	no	no	no	no	yes	yes	yes
251	West	Medical Staff	Physician - Other	Neurosurgery/Neurology	support	yes	yes	yes	yes, with his/her permission in life	yes	yes					yes	yes	don't know	no	yes	no	no involvement	no involvement	no involvement	no involvement	no involvement	yes	no involvement	no involvement	no involvement	yes	no involvement	no involvement	none	none	none	4 to 6	1 to 3	none	at the same time that severe brain damage is communicated to the next of kin	no	no	no	yes	no	yes	no	no	no
252	West	Nursing Staff	Nurse - Other	ICU	support	yes	yes	yes	yes, without his/her permission in life	yes	yes					don't know	don't know	don't know	yes	yes	no	no involvement	no involvement	no involvement	no involvement	no involvement	no involvement	no involvement	no involvement	no involvement	no involvement	no involvement	no involvement	none	none	none	none	none	none	in a separate conversation after the next of kin has been informed that their loved one is brain dead	no	no	no	no	no	no	no	no	no
253	West	Nursing Staff	Specialised nurse	ICU	support	yes	yes	no	yes, with his/her permission in life	yes	yes					yes	yes	don't know	yes	yes	yes	no involvement	no involvement	yes	no involvement	no involvement	yes	no involvement	no involvement	yes	no involvement	no involvement	yes	none	none	1 to 3	none	none	none	in a separate conversation after the next of kin has been informed about the probable brain death	no	no	no	yes	no	yes	no	no	no
254	West	Nursing Staff	Specialised nurse	ICU	support	yes	yes	yes	yes, without his/her permission in life	yes	yes					yes	yes	yes	yes	yes	yes	yes	yes	yes	yes	no	yes	yes	yes	yes	no	no	yes	none	none	1 to 3	none	none	none	in a separate conversation after the next of kin has been informed about the probable brain death	yes	yes	yes	yes	no	yes	yes	yes	yes
255	West	Nursing Staff	Registered nurse	Accident & Emergency	support	yes	yes	yes	yes, without his/her permission in life	no	yes					yes	yes	yes	yes	yes	no	no involvement	no involvement	yes	no involvement	no involvement	yes	no involvement	no involvement	no	no involvement	no involvement	yes	none	none	none	none	none	none	at the same time that the next of kin is informed that their loved one is brain dead	no	no	no	no	no	yes	yes	no	yes
256	West	Nursing Staff	Specialised nurse	ICU	support	yes	yes	yes	yes, with his/her permission in life	yes	yes					yes	yes	yes	yes	yes	yes	no involvement	no involvement	yes	yes	no involvement	yes	no	no involvement	yes	yes	no involvement	yes	none	none	1 to 3	none	1 to 3	none	in a separate conversation after the next of kin has been informed that their loved one is brain dead	no	no	no	no	no	no	no	yes	yes
257	West	Nursing Staff	Registered nurse	Accident & Emergency
258	West	Nursing Staff	Head Nurse	ICU	support	yes	no	yes	yes, with his/her permission in life	no	yes					yes	yes	don't know	yes	yes	yes	yes	yes	no involvement	no involvement	no involvement	no involvement	yes	yes	no involvement	no involvement	no involvement	no involvement	4 to 6	1 to 3	none	none	none	none	at the same time that the next of kin is informed that their loved one is brain dead	no	no	no	no	no	yes	yes	yes	no
259	West	Nursing Staff	Registered nurse	Accident & Emergency	support	yes	yes	yes	yes, with his/her permission in life	yes	don't know	TRUE	TRUE			yes	don't know	don't know	yes	yes	don't know	no	no	no	no	no	yes	no	no	no	no	no	yes	none	none	none	none	none	none	in a separate conversation after the next of kin has been informed that their loved one is brain dead	no	no	no	no	no	no	yes	yes	no
260	West	Nursing Staff	Specialised nurse	Accident & Emergency	support	yes	yes	yes	yes, with his/her permission in life	yes	yes					yes	yes	don't know	yes	yes	don't know	no	yes	yes	yes	yes	yes	no	no	no	yes	no	yes	1 to 3	none	none	none	none	none	at the same time that the next of kin is informed that their loved one is brain dead	no	no	no	no	yes	no	yes	yes	yes
261	West	Nursing Staff	Specialised nurse	ICU	support	yes	yes	yes	yes, with his/her permission in life	yes	yes					yes	yes	yes	yes	yes	yes	yes	yes	yes	yes	yes	yes	yes	yes	yes	yes	yes	yes	1 to 3	1 to 3	1 to 3	1 to 3	none	none	in a separate conversation after the next of kin has been informed that their loved one is brain dead	yes	yes	no	yes	yes	yes	no	no	yes
262	West	Nursing Staff	Head Nurse	Neurosurgery/Neurology	support	yes	yes	yes	yes, with his/her permission in life	yes	yes					yes	yes	yes	yes	don't know	no	no involvement	no involvement	no involvement	no involvement	no involvement	yes	no involvement	no involvement	no involvement	no involvement	no involvement	yes	none	none	none	none	none	none	in a separate conversation after the next of kin has been informed that their loved one is brain dead	no	no	no	no	yes	yes	no	no	yes
263	West	Nursing Staff	Specialised nurse	ICU	support	yes, but with restrictions	yes, but with restrictions	yes	yes, with his/her permission in life	no	yes					yes	yes	yes	yes	yes	yes	no involvement	no involvement	yes	no involvement	no involvement	yes	no involvement	no involvement	yes	yes	no involvement	yes	none	none	1 to 3	none	none	none	at the same time that severe brain damage is communicated to the next of kin	yes	yes	yes	yes	no	yes	yes	yes	yes
264	West	Nursing Staff	Registered nurse	ICU	support	yes, but with restrictions	yes, but with restrictions	yes	yes, with his/her permission in life	yes	yes					yes	yes	yes	yes	yes	yes	yes	yes	yes	yes	yes	yes	no involvement	no involvement	yes	no involvement	no involvement	yes	none	none	1 to 3	1 to 3	1 to 3	none	at the same time that severe brain damage is communicated to the next of kin	no	no	no	yes	no	yes	yes	yes	yes
265	West	Nursing Staff	Registered nurse	Accident & Emergency	support	yes	don't know	yes	yes, with his/her permission in life	yes	yes					don't know	don't know	don't know	no	don't know	no	yes	yes	yes	no	no	no	no	no	no	no	no	no	none	none	none	none	none	none	in a separate conversation after the next of kin has been informed about the probable brain death	no	no	no	no	no	no	yes	yes	yes
266	West	Nursing Staff	Specialised nurse	ICU	support	yes, but with restrictions	yes	yes	yes, with his/her permission in life	yes	no			TRUE		yes	yes	yes	yes	yes	yes	yes	yes	yes	yes	yes	no	yes	yes	yes	yes	yes	yes	1 to 3	none	1 to 3	1 to 3	1 to 3	none	in a separate conversation after the next of kin has been informed that their loved one is brain dead	yes	no	yes	yes	no	yes	no	yes	no
267	West	Nursing Staff	Specialised nurse	ICU	support	yes	yes	yes	yes, without his/her permission in life	yes	yes					don't know	don't know	yes	yes	yes	no	yes	yes	yes	yes	yes	yes	yes	yes	yes	yes	no	yes	none	none	none	1 to 3	1 to 3	none	at the same time that severe brain damage is communicated to the next of kin	no	no	no	no	yes	yes	yes	yes	no
268	West	Nursing Staff	Specialised nurse	ICU	support	yes	yes	no	yes, without his/her permission in life	no	yes					yes	yes	don't know	no	don't know	yes	yes	yes	yes	yes	no involvement	yes	yes	yes	yes	yes	no involvement	yes	none	none	none	none	none	none	in a separate conversation after the next of kin has been informed that their loved one is brain dead	no	no	no	no	no	yes	yes	yes	yes
269	West	Nursing Staff	Registered nurse	ICU	support	yes, but with restrictions	yes, but with restrictions	yes	yes, with his/her permission in life	yes	yes					yes	yes	yes	yes	yes	yes	yes	yes	yes	yes	no	yes	yes	yes	yes	yes	no	yes	1 to 3	1 to 3	1 to 3	1 to 3	1 to 3	1 to 3	don't know	no	no	yes	yes	no	yes	yes	yes	yes
270	West	Nursing Staff	Specialised nurse	ICU	support	yes, but with restrictions	no	no	yes, with his/her permission in life	yes	yes					yes	yes	don't know	yes	yes	yes	yes	yes	yes	yes	yes	yes	yes	yes	yes	yes	yes	yes	1 to 3	1 to 3	1 to 3	1 to 3	1 to 3	none	at the same time that the next of kin is informed that their loved one is brain dead	no	no	yes	yes	no	yes	yes	yes	yes
271	West	Medical Staff	Physician - Other	ICU	support	yes	yes	yes	yes, with his/her permission in life	yes	no				TRUE	yes	yes	yes	yes	yes	yes	yes	yes	yes	yes	yes	yes	yes	yes	yes	yes	yes	yes	> 6	1 to 3	> 6	> 6	4 to 6	4 to 6	in a separate conversation after the next of kin has been informed about the probable brain death	no	no	no	yes	no	yes	no	no	no
272	West	Nursing Staff	Registered nurse	Accident & Emergency	support	yes	yes	yes	yes, with his/her permission in life	yes	yes					yes	yes	yes	yes	yes	don't know	no involvement	yes	yes	no involvement	yes	yes	no	no	yes	no	yes	yes	none	none	1 to 3	none	none	none	at the same time that the next of kin is informed that their loved one is brain dead	no	no	no	no	yes	yes	yes	yes	yes
273	West	Nursing Staff	Specialised nurse	Accident & Emergency	support	yes	yes	yes	yes, with his/her permission in life	no	yes					yes	don't know	yes	yes	yes	yes	no	no	yes	yes	yes	yes	no	yes	yes	yes	no	yes	none	none	none	none	none	none	in a separate conversation after the next of kin has been informed about the probable brain death	no	no	no	no	yes	no	yes	yes	yes
274	West	Nursing Staff	Specialised nurse	ICU	support	yes, but with restrictions	yes	yes	yes, with his/her permission in life	yes	yes					yes	yes	don't know	yes	yes	yes	no	yes	yes	no	no	yes	yes	yes	yes	yes	no	yes	none	none	1 to 3	none	none	none	at the same time that the next of kin is informed that their loved one is brain dead	no	no	no	no	no	yes	no	no	no
275	West	Nursing Staff	Specialised nurse	Accident & Emergency	support	yes	yes	yes	yes, with his/her permission in life	yes	yes					don't know	don't know	don't know	no	yes	no	no	yes	yes	yes	no	yes	no	yes	yes	yes	no	yes	none	none	none	none	none	none	at the same time that severe brain damage is communicated to the next of kin	no	no	no	yes	no	yes	yes	yes	yes
276	West	Medical Staff	Physician - Other	ICU
277	West	Nursing Staff	Registered nurse	ICU	support	yes, but with restrictions	yes, but with restrictions	yes	yes, with his/her permission in life	yes	don't know	TRUE		TRUE		yes	don't know	don't know	no	don't know	don't know	no	no involvement	no	no	no	no	no	no	no	no	no	no	none	none	none	none	none	none	in a separate conversation after the next of kin has been informed that their loved one is brain dead	no	no	no	no	no	no	yes	yes	yes
278	West	Nursing Staff	Registered nurse	ICU	support	yes	yes	yes	yes, with his/her permission in life	yes	yes					yes	yes	yes	no	yes	no	yes	no involvement	no involvement	yes	yes	yes	yes	yes	no involvement	yes	no	yes	none	none	none	1 to 3	none	none	in a separate conversation after the next of kin has been informed that their loved one is brain dead	no	no	no	yes	no	yes	yes	yes	yes
279	West	Nursing Staff	Specialised nurse	Accident & Emergency	support	yes	yes	yes	yes, with his/her permission in life	yes	yes					yes	yes	don't know	yes	yes	yes	yes	no	yes	yes	yes	yes
280	West	Nursing Staff	Specialised nurse	ICU	oppose	no	no	yes	yes, with his/her permission in life	yes	yes					yes	yes	yes	yes	yes	yes	yes	yes	yes	yes	yes	yes	yes	yes	yes	yes	yes	yes	1 to 3	none	1 to 3	1 to 3	1 to 3	1 to 3	at the same time that the next of kin is informed that their loved one is brain dead	yes	yes	yes	yes	yes	yes	no	no	yes
281	West	Nursing Staff	Assistant Nurse	ICU	support	yes	yes	yes	yes, with his/her permission in life	yes	yes					yes	yes	don't know	no	yes	don't know	no involvement	no involvement	no involvement	no involvement	no involvement	yes	no	no involvement	no involvement	no involvement	no involvement	yes	none	none	none	none	none	none	in a separate conversation after the next of kin has been informed that their loved one is brain dead	no	no	no	no	no	no	no	no	no
282	West	Nursing Staff	Specialised nurse	ICU	support	yes, but with restrictions	yes, but with restrictions	no	yes, with his/her permission in life	yes	yes					don't know	yes	don't know	yes	yes	yes	no	yes	yes	yes	no	yes	no involvement	no	yes	yes	no	yes	1 to 3	none	1 to 3	1 to 3	1 to 3	none	in a separate conversation after the next of kin has been informed that their loved one is brain dead	yes	yes	yes	yes	yes	yes	yes	yes	yes
283	West	Nursing Staff	Registered nurse	Accident & Emergency	support	yes	yes	yes	yes, without his/her permission in life	yes	yes					yes	yes	yes	no	yes	no	no	no	no	no	no	no	no	no	no	no	no	no	none	none	none	none	none	none	in a separate conversation after the next of kin has been informed that their loved one is brain dead	no	no	no	no	no	no	yes	yes	yes
284	West	Nursing Staff	Registered nurse	Accident & Emergency
285	West	Nursing Staff	Head Nurse	ICU	support	yes	yes	yes	yes, without his/her permission in life	no	yes					yes	yes	yes	yes	yes	yes	no involvement	no involvement	yes	yes	no involvement	yes	no involvement	no involvement	yes	yes	no involvement	yes	none	none	none	none	none	none	in a separate conversation after the next of kin has been informed that their loved one is brain dead	no	no	no	no	no	no	no	no	no
286	West	Nursing Staff	Specialised nurse	ICU	support	yes	yes	yes	yes, with his/her permission in life	yes	yes					yes	yes	yes	yes	yes	yes	no	yes	no	yes	no	yes	no	yes	yes	yes	no	yes	none	none	none	1 to 3	1 to 3	none	in a separate conversation after the next of kin has been informed that their loved one is brain dead	no	no	no	yes	no	yes	yes	yes	yes
287	West	Nursing Staff	Registered nurse	Accident & Emergency	support	yes	yes, but with restrictions	yes	yes, with his/her permission in life	yes	yes					yes	don't know	yes	no	don't know	no	no involvement	no	no	no	no	yes	no	no	no	no	no	yes	none	none	none	none	none	none	in a separate conversation after the next of kin has been informed that their loved one is brain dead	no	no	no	no	no	no	no	yes	yes
288	West	Nursing Staff	Head Nurse	ICU	support	no	no	yes	yes, with his/her permission in life	yes	yes					yes	yes	yes	yes	yes	yes	yes	yes	yes	yes	no involvement	yes	no involvement	no involvement	no involvement	yes	no involvement	yes	none	none	none	1 to 3	1 to 3	none	in a separate conversation after the next of kin has been informed that their loved one is brain dead	no	no	no	yes	no	yes	no	no	no
289	West	Nursing Staff	Specialised nurse	ICU	support	yes	yes	yes	yes, with his/her permission in life	yes	yes					yes	yes	yes	no	yes	don't know	yes	no involvement	yes	yes	no involvement	yes	yes	no	yes	yes	no	yes	1 to 3	none	1 to 3	1 to 3	none	none	at the same time that the next of kin is informed that their loved one is brain dead	yes	yes	yes	yes	no	yes	no	yes	no
290	West	Nursing Staff	Specialised nurse	ICU	support	yes, but with restrictions	yes, but with restrictions	yes	yes, with his/her permission in life	yes	yes					yes	yes	yes	yes	yes	yes	no involvement	yes	yes	no involvement	no involvement	yes	no involvement	yes	yes	no involvement	no involvement	yes	none	none	1 to 3	none	none	none	in a separate conversation after the next of kin has been informed about the probable brain death	no	no	no	yes	no	yes	no	no	no
291	West	Medical Staff	Resident / Registrar (senior)	ICU	support	yes	yes	yes	yes, with his/her permission in life	yes	yes					don't know	don't know	don't know	yes	yes	yes	yes	yes	no	no	no	no	no	no	no	no	no	yes	none	none	1 to 3	none	none	none	don't know	no	no	no	no	no	no	yes	yes	yes
292	West	Nursing Staff	Specialised nurse	ICU	don't know	yes, but with restrictions	yes, but with restrictions	no	yes, with his/her permission in life	yes	yes					yes	yes	don't know	yes	yes	yes	no	no	yes	no involvement	yes	no involvement	yes	yes	yes	yes	yes	yes	none	none	1 to 3	none	none	none	in a separate conversation after the next of kin has been informed that their loved one is brain dead	yes	yes	yes	yes	yes	yes	yes	yes	yes
293	West	Medical Staff	Resident / Registrar (senior)	Accident & Emergency	support	yes	yes	yes	yes, with his/her permission in life	yes	don't know	TRUE				yes	yes	don't know	no	yes	don't know	yes	yes	no	no	no	no	yes	yes	no	yes	no involvement	no involvement	none	none	none	none	none	none	in a separate conversation after the next of kin has been informed that their loved one is brain dead	no	no	no	yes	no	no	yes	yes	yes
294	West	Nursing Staff	Registered nurse	Accident & Emergency	support	yes	yes	no	yes, without his/her permission in life	no	yes					don't know	don't know	don't know	no	don't know	no	no involvement	no involvement	no involvement	no involvement	no involvement	yes	no	no involvement	no	no involvement	no involvement	yes	none	none	none	none	none	none	at the same time that the next of kin is informed that their loved one is brain dead	no	no	no	no	no	no	yes	yes	yes
295	West	Nursing Staff	Specialised nurse	ICU	support	yes	yes	yes	yes, with his/her permission in life	yes	yes					yes	yes	yes	no	yes	yes	yes	no involvement	yes	yes	no	yes	yes	no involvement	yes	yes	yes	yes	none	none	none	none	none	none	in a separate conversation after the next of kin has been informed about the probable brain death	yes	yes	yes	yes	yes	yes	no	no	yes
296	West	Nursing Staff	Specialised nurse	ICU	support	yes	no	yes	yes, with his/her permission in life	yes	yes					yes	yes	don't know	yes	yes	yes	yes	yes	yes	yes	no	yes	yes	no	yes	yes	no	yes	1 to 3	none	1 to 3	none	none	none	in a separate conversation after the next of kin has been informed about the probable brain death	no	no	no	yes	no	yes	yes	yes	yes
297	West	Nursing Staff	Specialised nurse	ICU	don't know	yes, but with restrictions	don't know	yes	yes, without his/her permission in life	no	yes					yes	yes	yes	yes	yes	yes	yes	yes	yes	no	no	no	yes	yes	yes	no	yes	yes	1 to 3	1 to 3	1 to 3	1 to 3	1 to 3	1 to 3	at the same time that severe brain damage is communicated to the next of kin	no	no	no	no	no	yes	yes	yes	yes
298	West	Nursing Staff	Specialised nurse	ICU	support	yes, but with restrictions	yes, but with restrictions	yes	yes, with his/her permission in life	yes	yes					yes	yes	yes	yes	yes	yes	yes	yes	yes	yes	yes	yes	yes	yes	yes	yes	yes	yes	4 to 6	4 to 6	1 to 3	1 to 3	1 to 3	1 to 3	in a separate conversation after the next of kin has been informed that their loved one is brain dead	yes	yes	yes	yes	yes	yes	no	yes	yes
299	West	Nursing Staff	Specialised nurse	ICU	support	yes	yes	yes	yes, without his/her permission in life	yes	yes					yes	yes	don't know	yes	yes	yes	no	yes	yes	yes	no	yes	no	yes	yes	yes	no	yes	none	none	1 to 3	none	1 to 3	none	in a separate conversation after the next of kin has been informed that their loved one is brain dead	no	no	no	yes	no	yes	no	no	no
300	West	Nursing Staff	Registered nurse	ICU	support	yes	yes	yes	yes, with his/her permission in life	yes	yes					yes	don't know	don't know	yes	yes	yes	no involvement	no involvement	no	no	no	yes	no	no	no	no	no	yes	none	none	none	none	none	none	don't know	no	no	no	no	no	no	yes	yes	yes
301	West	Nursing Staff	Specialised nurse	ICU	support	yes, but with restrictions	yes	yes	yes, with his/her permission in life	yes	yes					yes	yes	don't know	yes	yes	don't know	yes	yes	yes	no	no	yes	no	no	yes	yes	yes	yes	none	none	none	none	none	none	at the same time that the next of kin is informed that their loved one is brain dead	no	yes	no	no	no	yes	yes	yes	no
302	West	Nursing Staff	Specialised nurse	ICU	support	yes	yes	yes	yes, with his/her permission in life	yes	yes					yes	yes	don't know	yes	yes	yes	yes	yes	yes	yes	no involvement	yes	no involvement	yes	yes	yes	no involvement	yes	1 to 3	none	none	none	none	none	in a separate conversation after the next of kin has been informed that their loved one is brain dead	no	no	no	yes	no	no	no	no	no
303	West	Nursing Staff	Registered nurse	ICU	support	yes, but with restrictions	yes, but with restrictions	no	yes, with his/her permission in life	no	yes					yes	yes	yes	no	yes	no	no	no	no	no	no	no	no	no	no	no	no	no	none	none	none	none	none	none	at the same time that severe brain damage is communicated to the next of kin	no	no	no	no	no	no	no	no	no
304	West	Medical Staff	Physician - Other	ICU	support	yes	yes	yes	yes, with his/her permission in life	yes	yes					yes	yes	yes	yes	yes	yes	yes	yes	yes	yes	yes	yes	yes	yes	yes	yes	yes	yes	1 to 3	1 to 3	1 to 3	4 to 6	1 to 3	1 to 3	in a separate conversation after the next of kin has been informed that their loved one is brain dead	yes	yes	no	yes	yes	yes	no	no	no
305	West	Nursing Staff	Specialised nurse	ICU	support	yes	yes	yes	yes, without his/her permission in life	yes	yes					yes	yes	don't know	yes	yes	yes	no involvement	yes	yes	yes	no involvement	yes	yes	yes	yes	yes	yes	yes	1 to 3	1 to 3	1 to 3	1 to 3	1 to 3	1 to 3	in a separate conversation after the next of kin has been informed that their loved one is brain dead	no	yes	yes	yes	yes	yes	yes	no	no
306	West	Nursing Staff	Registered nurse	ICU	support	yes, but with restrictions	yes, but with restrictions	yes	yes, with his/her permission in life	yes	yes					yes	yes	don't know	yes	yes	yes	no	no	no	yes	no	yes	no	no	no	yes	no	yes	none	none	none	1 to 3	none	none	in a separate conversation after the next of kin has been informed that their loved one is brain dead	no	no	no	no	no	no	yes	no	yes
307	West	Nursing Staff	Registered nurse	Accident & Emergency	support	yes	yes	yes	yes, with his/her permission in life	no	yes					yes	don't know	don't know	no	yes	yes	no	yes	no	no	no	yes	no	yes	no	no	no	yes	none	none	none	none	none	none	in a separate conversation after the next of kin has been informed about the probable brain death	no	no	no	no	no	no	no	yes	yes
308	West	Nursing Staff	Registered nurse	ICU	support	yes	yes, but with restrictions	yes	yes, with his/her permission in life	yes	yes					yes	yes	don't know	no	yes	don't know	no	no	yes	yes	no	yes	no	no	yes	yes	no	yes	none	none	none	none	none	none	in a separate conversation after the next of kin has been informed about the probable brain death	no	yes	yes	yes	yes	yes	no	no	no
309	West	Medical Staff	Resident / Registrar (senior)	ICU	support	yes	yes	yes	yes, with his/her permission in life	yes	yes					yes	yes	don't know	no	yes	yes	yes	yes	yes	yes	yes	yes	yes	yes	yes	yes	yes	yes	none	none	1 to 3	1 to 3	1 to 3	none	in a separate conversation after the next of kin has been informed about the probable brain death	no	yes	no	yes	no	yes	yes	yes	yes
310	West	Medical Staff	Resident (junior)	ICU	support	yes	yes	yes	yes, with his/her permission in life	yes	yes					yes	yes	don't know	no	yes	no	yes	no involvement	yes	yes	no	yes	yes	no	yes	yes	no	yes	1 to 3	none	1 to 3	1 to 3	1 to 3	none	in a separate conversation after the next of kin has been informed that their loved one is brain dead	yes	yes	no	yes	yes	yes	yes	yes	yes
311	West	Medical Staff	Physician - Other	Accident & Emergency	support	yes, but with restrictions	yes	yes	yes, with his/her permission in life	no	yes					yes	yes	yes	yes	yes	yes	yes	yes	no involvement	no involvement	no involvement	yes	yes	yes	no	no	no	yes	1 to 3	none	none	1 to 3	none	1 to 3	in a separate conversation after the next of kin has been informed about the probable brain death	no	yes	no	yes	no	yes	yes	yes	no
312	West	Nursing Staff	Specialised nurse	Accident & Emergency	support	yes	yes	yes	yes, with his/her permission in life	yes	yes					yes	yes	don't know	yes	yes	yes	no	yes	yes	no	no	yes	no	no	yes	no	no	yes	4 to 6	none	1 to 3	1 to 3	none	none	at the same time that the next of kin is informed that their loved one is brain dead	no	no	no	no	no	no	no	yes	yes
313	West	Nursing Staff	Registered nurse	Accident & Emergency	support	yes	yes	yes	yes, with his/her permission in life	no	yes					yes	yes	yes	no	yes	don't know	no involvement	no involvement	no involvement	no involvement	no involvement	yes	no involvement	no involvement	no involvement	no involvement	no involvement	yes	none	none	none	none	none	none	at the same time that the next of kin is informed that their loved one is brain dead	no	no	no	no	no	no	no	no	no
314	West	Medical Staff	Resident / Registrar (senior)	ICU	support	yes	yes	yes	yes, with his/her permission in life	yes	yes					yes	yes	yes	yes	yes	yes	yes	yes	yes	yes	yes	yes	yes	yes	yes	yes	yes	yes	1 to 3	1 to 3	1 to 3	1 to 3	1 to 3	1 to 3	in a separate conversation after the next of kin has been informed about the probable brain death	yes	no	yes	no	yes	yes	no	yes	no
315	West	Medical Staff	Resident (junior)	ICU	support	yes	yes	yes	yes, without his/her permission in life	yes	yes					yes	yes	don't know	yes	yes	yes	yes	yes	yes	yes	no	yes	yes	yes	yes	yes	no	yes	none	none	none	1 to 3	none	none	at the same time that the next of kin is informed that their loved one is brain dead	yes	yes	no	yes	no	yes	yes	yes	yes
316	West	Nursing Staff	Registered nurse	Accident & Emergency	support	yes, but with restrictions	yes, but with restrictions	no	don't know		don't know	TRUE	TRUE			yes	don't know	yes	no	yes	no	no	no	no	no	no	no	no	no	no	no	no	no	none	none	none	none	none	none	in a separate conversation after the next of kin has been informed that their loved one is brain dead	no	no	no	no	no	no	yes	yes	yes
317	West	Nursing Staff	Registered nurse	Accident & Emergency	support	yes	yes	yes	yes, without his/her permission in life	yes	yes					yes	yes	yes	yes	yes	yes	no	no involvement	yes	yes	no involvement	yes	yes	no involvement	yes	yes	no involvement	yes	none	none	1 to 3	none	none	none	in a separate conversation after the next of kin has been informed that their loved one is brain dead	no	no	no	no	yes	no	yes	yes	yes
318	West	Nursing Staff	Registered nurse	Accident & Emergency	support	yes	yes	yes	yes, with his/her permission in life	yes	yes					yes	yes	don't know	no	yes	no	no involvement	no	yes	yes	yes	yes	no	yes	yes	yes	yes	yes	none	none	none	none	none	none	in a separate conversation after the next of kin has been informed about the probable brain death	no	no	no	no	no	no	yes	yes	yes
319	West	Medical Staff	Resident / Registrar (senior)	ICU	support	yes	yes	yes	yes, without his/her permission in life	yes	yes					yes	yes	yes	yes	yes	yes	yes	yes	yes	yes	yes	yes	yes	yes	yes	yes	yes	yes	1 to 3	none	1 to 3	1 to 3	1 to 3	1 to 3	in a separate conversation after the next of kin has been informed that their loved one is brain dead	yes	yes	yes	yes	no	yes	no	no	no
320	West	Medical Staff	Resident / Registrar (senior)	Accident & Emergency	support	yes	yes	yes	yes, with his/her permission in life	yes	don't know	TRUE	TRUE			don't know	don't know	don't know	no	don't know	no	yes	no	yes	yes	yes	yes	yes	no	yes	yes	yes	yes	none	none	none	none	none	none	don't know	no	no	no	no	no	no	yes	yes	yes
321	West	Medical Staff	Resident (junior)	ICU
322	West	Medical Staff	Resident (junior)	Accident & Emergency	support	yes	yes	yes	yes, without his/her permission in life	no	yes					yes	yes	don't know	no	yes	don't know	yes	yes	yes	yes	yes	yes	yes	yes	yes	yes	yes	yes	1 to 3	none	1 to 3	none	none	1 to 3	in a separate conversation after the next of kin has been informed about the probable brain death	yes	yes	no	yes	yes	yes	yes	yes	yes
323	West	Medical Staff	Chief physician	ICU	support	yes	yes	yes	yes, without his/her permission in life	no	yes					yes	yes	yes	yes	yes	yes	yes	yes	yes	yes	yes	yes	yes	yes	yes	yes	yes	yes	> 6	4 to 6	4 to 6	4 to 6	4 to 6	4 to 6	in a separate conversation after the next of kin has been informed about the probable brain death	yes	no	no	yes	no	yes	no	no	no
324	West	Nursing Staff	Registered nurse	Accident & Emergency	support	yes	no	yes	yes, with his/her permission in life	yes	yes					don't know	don't know	don't know	no	don't know	don't know	no involvement	no involvement	no involvement	no involvement	no involvement	yes	no involvement	no involvement	no involvement	no involvement	no involvement	yes	none	none	none	none	none	none	in a separate conversation after the next of kin has been informed about the probable brain death	no	no	no	yes	no	no	no	yes	no
325	West	Medical Staff	Resident (junior)	Accident & Emergency	support	no	no	no	yes, with his/her permission in life	no	yes					yes	yes	yes	no	yes	no	yes	yes	yes	yes	yes	yes	no	yes	yes	yes	yes	yes	none	none	none	none	none	none	in a separate conversation after the next of kin has been informed that their loved one is brain dead	no	no	no	no	no	no	yes	yes	yes
326	West	Medical Staff	Resident / Registrar (senior)	Accident & Emergency	support	yes	yes	yes	yes, with his/her permission in life	yes	yes					yes	yes	yes	no	yes	yes	no	yes	no	no	yes	yes	no	yes	no	yes	yes	yes	1 to 3	none	1 to 3	1 to 3	none	none	don't know	no	no	no	yes	no	no	yes	yes	no
327	West	Nursing Staff	Head Nurse	Neurosurgery/Neurology	support	yes	yes	yes	yes, with his/her permission in life	yes	yes					yes	yes	yes	yes	yes	yes	yes	yes	yes	yes	yes	yes	no	yes	yes	no	yes	yes	none	none	none	none	none	none	in a separate conversation after the next of kin has been informed about the probable brain death	no	no	no	no	no	no	no	no	no
328	West	Medical Staff	Resident / Registrar (senior)	ICU	support	yes	yes	yes	yes, with his/her permission in life	no	yes					yes	yes	yes	yes	yes	yes	yes	yes	yes	yes	yes	yes	yes	yes	yes	yes	yes	yes	4 to 6	1 to 3	1 to 3	1 to 3	1 to 3	1 to 3	in a separate conversation after the next of kin has been informed that their loved one is brain dead	yes	yes	no	yes	yes	yes	no	no	no
329	West	Nursing Staff	Registered nurse	Accident & Emergency	support	yes	yes	yes	yes, without his/her permission in life	yes	yes					yes	yes	don't know	yes	yes	yes	no involvement	no involvement	no involvement	yes	no involvement	yes	no	yes	yes	yes	no involvement	yes	none	none	none	none	none	none	in a separate conversation after the next of kin has been informed about the probable brain death	no	yes	no	no	yes	no	no	yes	no
330	West	Medical Staff	Resident (junior)	ICU	support	yes	yes	yes	yes, with his/her permission in life	yes	yes					yes	yes	don't know	no	yes	don't know	yes	yes	yes	yes	yes	yes	yes	yes	yes	yes	yes	yes	none	none	none	none	none	none	at the same time that severe brain damage is communicated to the next of kin	no	no	no	yes	yes	yes	yes	yes	yes
331	West	Medical Staff	Resident (junior)	Accident & Emergency	support	yes	yes	yes	yes, with his/her permission in life	yes	yes					yes	don't know	don't know	no	don't know	don't know	no involvement	no involvement	no involvement	yes	yes	no	no	no	no	yes	yes	no	none	none	none	none	none	none	in a separate conversation after the next of kin has been informed that their loved one is brain dead	no	no	no	yes	no	no	yes	yes	no
332	West	Nursing Staff	Specialised nurse	Accident & Emergency	support	yes	yes	yes	yes, with his/her permission in life	yes	yes					yes	yes	don't know	no	yes	yes	no involvement	yes	no involvement	yes	no involvement	yes	no involvement	no involvement	yes	yes	no involvement	yes	none	none	1 to 3	none	none	none	in a separate conversation after the next of kin has been informed that their loved one is brain dead	no	no	no	no	no	no	yes	yes	no
333	West	Medical Staff	Resident (junior)	Accident & Emergency	support	yes	yes	yes	yes, with his/her permission in life	no	yes					don't know	don't know	don't know	no	don't know	no	no involvement	no involvement	no involvement	no involvement	no involvement	no involvement	no	no	no	no	no	no	none	none	none	none	none	none	at the same time that the next of kin is informed that their loved one is brain dead	no	no	no	no	no	no	yes	no	no
334	West	Nursing Staff	Registered nurse	Accident & Emergency	support	no	no	yes	yes, with his/her permission in life	yes	yes					don't know	don't know	don't know	yes	yes	yes	yes	yes	yes	yes	no involvement	yes	no	yes	yes	yes	no involvement	yes	none	none	none	1 to 3	none	none	in a separate conversation after the next of kin has been informed about the probable brain death	no	no	no	no	no	no	no	no	no
335	West	Medical Staff	Resident / Registrar (senior)	Accident & Emergency	support	don't know	don't know	yes	yes, with his/her permission in life	yes	yes					yes	yes	don't know	yes	yes	don't know	yes	yes	no involvement	yes	yes	yes	yes	no involvement	no	yes	yes	no	1 to 3	none	none	4 to 6	1 to 3	none	at the same time that the next of kin is informed that their loved one is brain dead	no	no	no	no	no	yes	no	yes	no
336	West	Nursing Staff	Registered nurse	Accident & Emergency	support	don't know	don't know	no	yes, with his/her permission in life	yes	don't know		TRUE			yes	yes	yes	no	yes	no	yes	yes	yes	no	yes	yes	yes	no	no	no	no	yes	none	none	none	none	none	none	don't know	no	no	no	no	no	no	yes	yes	yes
337	West	Nursing Staff	Registered nurse	Accident & Emergency	support	yes	yes	yes	yes, without his/her permission in life	no	yes					don't know	don't know	don't know	no	yes	no	yes	no involvement	no involvement	no involvement	no involvement	yes	no involvement	no involvement	no involvement	no involvement	no involvement	yes	none	none	none	none	none	none	at the same time that the next of kin is informed that their loved one is brain dead	no	no	no	no	no	no	no	no	yes
338	West	Nursing Staff	Specialised nurse	Accident & Emergency	support	yes	yes	yes	yes, without his/her permission in life	yes	yes					don't know	yes	don't know	no	yes	no	no	no	yes	yes	yes	yes	no	yes	yes	yes	no	yes	none	none	none	1 to 3	none	none	in a separate conversation after the next of kin has been informed about the probable brain death	no	yes	no	yes	no	no	yes	yes	yes
339	West	Nursing Staff	Registered nurse	Accident & Emergency	support	yes, but with restrictions	yes, but with restrictions	yes	yes, with his/her permission in life	yes	no		TRUE			yes	don't know	yes	yes	yes	don't know	yes	no	no	no	no	yes
340	West	Medical Staff	Resident (junior)	Accident & Emergency	support	yes	yes	yes	yes, without his/her permission in life	no	don't know		TRUE			yes	don't know	yes	no	yes	yes	no	no	no	no	yes	yes	no involvement	yes	no	no	yes	yes	1 to 3	none	none	none	none	none	at the same time that the next of kin is informed that their loved one is brain dead	no	no	no	no	yes	yes	yes	yes	yes
341	West	Medical Staff	Physician - Other	Accident & Emergency	support	yes	yes	yes	yes, without his/her permission in life	no	yes					yes	yes	yes	no	yes	yes	no involvement	no involvement	no involvement	no involvement	no involvement	no involvement	no involvement	no involvement	no involvement	no involvement	no involvement	no involvement	none	none	none	none	none	none	at the same time that severe brain damage is communicated to the next of kin	no	no	no	no	no	no	no	no	no
342	West	Medical Staff	Physician - Other	ICU	support	yes	don't know	yes	yes, without his/her permission in life	yes	yes					yes	yes	don't know	yes	yes	yes	yes	yes	yes	yes	yes	yes	yes	yes	yes	yes	yes	yes	1 to 3	1 to 3	1 to 3	1 to 3	1 to 3	1 to 3	in a separate conversation after the next of kin has been informed about the probable brain death	no	no	no	yes	no	no	no	no	no
343	West	Medical Staff	Chief physician	Accident & Emergency	don't know	no	no	no	no	yes	no	TRUE				yes	yes	yes	yes	yes	yes	yes	no involvement	yes	yes	no involvement	no involvement	yes	no involvement	yes	yes	no involvement	no involvement	none	none	none	none	none	none	don't know	no	yes	no	no	no	no	no	no	no
344	West	Medical Staff	Resident (junior)	ICU	support	yes	no	yes	yes, without his/her permission in life	no	yes					yes	yes	no	yes	yes	yes	yes	yes	yes	yes	yes	yes	yes	yes	yes	yes	yes	yes	4 to 6	1 to 3	1 to 3	1 to 3	1 to 3	1 to 3	in a separate conversation after the next of kin has been informed about the probable brain death	yes	yes	yes	yes	no	yes	no	yes	no
345	West	Medical Staff	Physician - Other	Accident & Emergency	support	no	no	no	don't know		yes					yes	yes	yes	yes	yes	yes	yes	yes	yes	no involvement	no involvement	yes	yes	yes	no involvement	no involvement	yes	yes	none	none	none	none	none	none	at the same time that the next of kin is informed that their loved one is brain dead	no	no	no	no	no	no	no	yes	no
346	West	Medical Staff	Resident / Registrar (senior)	Accident & Emergency
347	West	Medical Staff	Physician - Other	Neurosurgery/Neurology	support	yes	yes	yes	yes, with his/her permission in life	no	yes					yes	yes	don't know	yes	yes	yes	yes	no involvement	no involvement	yes	no involvement	yes	no	no	no	yes	no	yes	1 to 3	none	none	1 to 3	1 to 3	none	in a separate conversation after the next of kin has been informed that their loved one is brain dead	no	no	no	yes	no	no	yes	no	yes
348	West	Medical Staff	Resident / Registrar (senior)	Accident & Emergency	support	yes	yes	yes	yes, with his/her permission in life	yes	yes					don't know	yes	don't know	no	yes	no	yes	no	no involvement	no involvement	no involvement	yes	yes	no	no involvement	no involvement	no	yes	1 to 3	none	none	1 to 3	none	none	at the same time that the next of kin is informed that their loved one is brain dead	no	no	no	no	no	no	yes	yes	yes
349	West	Nursing Staff	Registered nurse	ICU	support	yes, but with restrictions	yes, but with restrictions	yes	yes, with his/her permission in life	yes	yes					yes	yes	yes	no	yes	don't know	no involvement	no involvement	no involvement	no involvement	no involvement	yes	no involvement	no involvement	no involvement	no involvement	no involvement	yes	none	none	none	none	none	none	at the same time that severe brain damage is communicated to the next of kin	yes	yes	yes	yes	no	yes	yes	yes	yes
350	West	Medical Staff	Physician - Other	Accident & Emergency	support	yes	yes	yes	yes, with his/her permission in life	yes	yes					yes	yes	don't know	yes	yes	don't know	yes	no involvement	no involvement	no involvement	yes	yes	yes	yes	no	yes	yes	yes	1 to 3	none	none	> 6	1 to 3	1 to 3	at the same time that the next of kin is informed that their loved one is brain dead	no	yes	no	yes	no	no	no	no	no
351	West	Medical Staff	Physician - Other	Neurosurgery/Neurology	support	yes	yes	yes	yes, with his/her permission in life	yes	yes					yes	yes	don't know	yes	yes	no	no involvement	no involvement	no involvement	yes	no involvement	yes	yes	no involvement	no involvement	yes	no involvement	yes	none	none	none	1 to 3	none	none	in a separate conversation after the next of kin has been informed about the probable brain death	no	no	no	yes	no	no	no	no	yes
352	West	Medical Staff	Resident (junior)	ICU	support	yes, but with restrictions	yes	yes	yes, with his/her permission in life	yes	yes
353	West	Medical Staff	Resident / Registrar (senior)	ICU	support	yes	yes	yes	yes, with his/her permission in life	yes	yes					yes	yes	don't know	no	yes	yes	yes	yes	yes	yes	yes	yes	yes	yes	no	yes	yes	yes	none	none	none	1 to 3	none	none	at the same time that the next of kin is informed that their loved one is brain dead	no	no	no	yes	no	yes	yes	yes	yes
354	West	Nursing Staff	Specialised nurse	ICU	support	yes	yes	yes	yes, with his/her permission in life	yes	yes					yes	yes	don't know	yes	yes	yes	no	no	no	no	no	yes	no	no	no	yes	no	yes	none	none	none	1 to 3	none	none	in a separate conversation after the next of kin has been informed about the probable brain death	no	no	no	yes	no	yes	no	yes	no
355	West	Medical Staff	Chief physician	ICU	support	yes	yes	yes	yes, without his/her permission in life	yes	yes					yes	yes	yes	yes	yes	yes	yes	yes	yes	yes	yes	yes	yes	yes	yes	yes	yes	yes	4 to 6	4 to 6	4 to 6	> 6	4 to 6	4 to 6	in a separate conversation after the next of kin has been informed that their loved one is brain dead	no	no	no	no	no	no	yes	yes	yes
356	West	Medical Staff	Chief physician	ICU	support	yes	don't know	yes	yes, with his/her permission in life	yes	yes	TRUE				yes	yes	yes	yes	yes	yes	yes	yes	yes	yes	yes	yes
357	West	Medical Staff	Physician - Other	ICU	support	yes	yes	yes	yes, with his/her permission in life	yes	yes					yes	yes	yes	yes	yes	yes	yes	yes	yes	yes	yes	yes	yes	yes	yes	yes	yes	yes	1 to 3	1 to 3	1 to 3	1 to 3	1 to 3	1 to 3	at the same time that the next of kin is informed that their loved one is brain dead	yes	yes	yes	yes	yes	yes	yes	yes	yes
358	West	Medical Staff	Physician - Other	ICU	support	yes	yes	yes	yes, with his/her permission in life	yes	yes					yes	yes	yes	yes	yes	yes	yes	yes	yes	yes	yes	yes	yes	yes	yes	yes	yes	yes	4 to 6	1 to 3	1 to 3	4 to 6	1 to 3	1 to 3	in a separate conversation after the next of kin has been informed that their loved one is brain dead	yes	yes	yes	yes	yes	yes	no	no	no
359	West	Nursing Staff	Specialised nurse	ICU	support	yes, but with restrictions	yes, but with restrictions	yes	yes, with his/her permission in life	yes	don't know	TRUE				don't know	don't know	don't know	yes	no	no	no	no involvement	no involvement	no involvement	no involvement	no involvement	no	no	no	no	no	no	none	none	none	none	none	none	at the same time that severe brain damage is communicated to the next of kin	no	no	no	no	no	no	yes	yes	yes
360	West	Nursing Staff	Registered nurse	Accident & Emergency	support	yes	yes	yes	yes, with his/her permission in life	yes	yes					don't know	don't know	don't know	yes	yes	yes	yes	no	yes	yes	yes	yes	yes	no	yes	yes	yes	yes	none	none	none	none	none	none	at the same time that severe brain damage is communicated to the next of kin	yes	yes	yes	yes	yes	yes	yes	yes	yes
361	West	Medical Staff	Resident (junior)	Accident & Emergency	support	yes	yes	no	yes, with his/her permission in life	yes	yes					don't know	don't know	don't know	no	don't know	no	no	yes	no	no	yes	no	no	yes	no	yes	no	yes	none	none	none	none	none	none	in a separate conversation after the next of kin has been informed about the probable brain death	no	no	no	no	no	yes	no	no	yes
362	West	Nursing Staff	Specialised nurse	ICU	support	yes	yes	yes	yes, with his/her permission in life	yes	yes					don't know	don't know	don't know	yes	yes	yes	yes	yes	yes	no	no	yes	yes	yes	yes	no	no	yes	none	none	none	none	none	none	in a separate conversation after the next of kin has been informed that their loved one is brain dead	yes	yes	no	yes	yes	yes	yes	yes	yes
363	West	Nursing Staff	Registered nurse	Accident & Emergency	support	yes	yes	yes	yes, without his/her permission in life	yes	yes					yes	don't know	don't know	yes	don't know	yes	no	yes	no	no	no	no	no	yes	no	no	yes	yes	none	none	none	none	none	none	in a separate conversation after the next of kin has been informed about the probable brain death	no	no	yes	no	no	yes	yes	yes	yes
364	West	Nursing Staff	Specialised nurse	ICU	support	yes	yes	yes	yes, without his/her permission in life	no	yes					don't know	don't know	don't know	no	no	no	no	no	yes	yes	yes	yes	no	no	yes	yes	yes	yes	none	none	none	1 to 3	1 to 3	none	in a separate conversation after the next of kin has been informed about the probable brain death	no	no	no	yes	no	yes	yes	yes	yes
365	West	Nursing Staff	Specialised nurse	ICU	support	yes	yes	no	don't know		yes					yes	don't know	don't know	yes	yes	yes	no	yes	no	no	no	yes	no	yes	yes	yes	no	yes	none	none	none	none	none	none	in a separate conversation after the next of kin has been informed that their loved one is brain dead	no	no	no	no	no	yes	yes	yes	yes
366	West	Nursing Staff	Registered nurse	ICU	support	yes	yes	yes	yes, with his/her permission in life	yes	yes					yes	don't know	don't know	yes	yes	yes	no involvement	no involvement	yes	yes	no involvement	yes	no	no involvement	no involvement	yes	no involvement	yes	none	none	none	1 to 3	1 to 3	none	don't know	no	no	no	yes	yes	yes	yes	yes	yes
367	West	Nursing Staff	Head Nurse	ICU	support	yes	yes	yes	yes, with his/her permission in life	yes	yes					yes	yes	yes	yes	no	yes	yes	yes	yes	yes	yes	yes	yes	yes	yes	yes	yes	yes	none	none	none	none	none	none	in a separate conversation after the next of kin has been informed about the probable brain death	yes	yes	yes	yes	yes	yes	no	yes	no
368	West	Nursing Staff	Head Nurse	ICU
369	West	Nursing Staff	Registered nurse	Accident & Emergency	support	yes	don't know	yes	yes, without his/her permission in life	no	yes					yes	yes	yes	yes	yes	yes	yes	yes	yes	yes	yes	yes	no	no	no	yes	no	yes	none	none	none	none	none	none	at the same time that severe brain damage is communicated to the next of kin	no	no	no	no	no	no	yes	yes	yes
370	West	Nursing Staff	Specialised nurse	ICU	support	yes	yes	yes	yes, with his/her permission in life	yes	yes					don't know	no	don't know	yes	no	yes	no	yes	yes	yes	yes	yes	no	no	yes	yes	yes	yes	none	none	none	none	none	none	in a separate conversation after the next of kin has been informed about the probable brain death	no	no	no	no	no	no	yes	yes	yes
371	West	Nursing Staff	Assistant Nurse	Accident & Emergency	support	yes, but with restrictions	yes	yes	yes, with his/her permission in life	yes	yes					yes	yes	don't know	no	don't know	yes	no involvement	yes	no involvement	no involvement	yes	yes	no	no involvement	no	no	no	yes	none	none	none	none	none	none	in a separate conversation after the next of kin has been informed that their loved one is brain dead	no	no	no	no	no	no	yes	no	yes
372	West	Nursing Staff	Specialised nurse	ICU	support	yes	yes	yes	yes, with his/her permission in life	yes	yes					yes	don't know	yes	yes	no	yes	yes	no	no	no	no	yes	no	no	no	no	no	no	none	none	none	none	none	none	in a separate conversation after the next of kin has been informed about the probable brain death	no	no	no	yes	no	no	yes	no	no
373	West	Nursing Staff	Specialised nurse	ICU
374	West	Nursing Staff	Registered nurse	Accident & Emergency	support	yes	yes	yes	yes, with his/her permission in life	yes	yes					don't know	yes	don't know	no	don't know	don't know	no involvement	no involvement	no involvement	no involvement	no involvement	yes	yes	no	yes	yes	yes	yes	1 to 3	none	1 to 3	1 to 3	none	none	in a separate conversation after the next of kin has been informed that their loved one is brain dead	no	no	no	no	no	no	yes	yes	yes
375	West	Nursing Staff	Specialised nurse	ICU	support	don't know	don't know	yes	yes, with his/her permission in life	yes	yes					don't know	no	no	yes	no	don't know	yes	no involvement	no	yes	no	yes	yes	no involvement	yes	yes	no	yes	1 to 3	none	none	none	1 to 3	none	in a separate conversation after the next of kin has been informed about the probable brain death	no	no	no	no	no	yes	no	yes	yes
376	West	Nursing Staff	Assistant Nurse	Accident & Emergency	support	yes	yes	yes	yes, with his/her permission in life	yes	don't know		TRUE			yes	don't know	don't know	yes	yes	yes	no involvement	no involvement	no involvement	no involvement	no involvement	yes	no involvement	no involvement	no involvement	no involvement	no involvement	no involvement	none	none	none	none	none	none	in a separate conversation after the next of kin has been informed that their loved one is brain dead	no	yes	yes	no	no	yes	yes	yes	no
377	West	Medical Staff	Resident / Registrar (senior)	ICU	support	yes	yes	no	yes, with his/her permission in life	no	yes					don't know	don't know	don't know	no	don't know	don't know	no involvement	no involvement	no involvement	no	no	yes	no	no	no	no	no	yes	none	none	none	none	none	none	don't know	no	no	no	no	no	no	no	no	no
378	West	Medical Staff	Resident (junior)	Accident & Emergency	support	yes	yes	yes	yes, without his/her permission in life	no	yes					don't know	don't know	don't know	no	don't know	no	no	yes	no	yes	no	yes	no	no involvement	no	yes	yes	yes	none	none	none	none	none	none	at the same time that severe brain damage is communicated to the next of kin	no	no	no	yes	no	yes	yes	yes	yes
379	West	Nursing Staff	Registered nurse	Accident & Emergency	support	yes	yes	no	yes, with his/her permission in life	yes	yes
380	West	Nursing Staff	Registered nurse	Accident & Emergency	support	yes	yes	yes	yes, with his/her permission in life	yes	yes					yes	no	don't know	yes	no	yes	yes	no involvement	yes	yes	yes	yes	no	no involvement	yes	yes	yes	yes	none	none	none	1 to 3	none	none	in a separate conversation after the next of kin has been informed that their loved one is brain dead	no	no	no	no	no	yes	no	yes	no
381	West	Nursing Staff	Specialised nurse	Accident & Emergency	support	yes	yes	yes	yes, with his/her permission in life	yes	yes					yes	yes	yes	yes	yes	no	yes	yes	no	no	no	yes	yes	yes	no	no	no	yes	none	none	none	none	none	none	in a separate conversation after the next of kin has been informed about the probable brain death	no	no	no	no	no	no	yes	yes	yes
382	West	Nursing Staff	Registered nurse	ICU	support	yes	yes, but with restrictions	yes	yes, with his/her permission in life	yes	yes					don't know	don't know	don't know	yes	yes	don't know	no	no	no	yes	yes	yes	no	no	no	yes	yes	yes	none	none	none	none	none	none	at the same time that the next of kin is informed that their loved one is brain dead	no	no	no	no	no	no	yes	no	no
383	West	Nursing Staff	Specialised nurse	ICU	support	yes	yes	yes	yes, with his/her permission in life	no	yes					yes	yes	yes	yes	yes	don't know	no	no	no	no	yes	yes	no	no	no	no	no	yes	none	none	none	none	none	none	at the same time that the next of kin is informed that their loved one is brain dead	no	no	no	no	no	no	yes	yes	yes
384	West	Nursing Staff	Student Nurse	ICU	support	yes	yes	yes	yes, with his/her permission in life	yes	yes					yes	yes	don't know	no	don't know	yes	no	no	no	yes	no	yes	no	no	no	yes	no	yes	none	none	none	none	none	none	in a separate conversation after the next of kin has been informed that their loved one is brain dead	no	no	no	no	no	no	yes	yes	yes
385	West	Nursing Staff	Specialised nurse	ICU	support	yes	yes	yes	yes, with his/her permission in life	no	yes					yes	yes	yes	yes	yes	yes	no	yes	no	no	no	no	no	no	no	no	no	no	none	none	none	1 to 3	none	none	in a separate conversation after the next of kin has been informed that their loved one is brain dead	no	no	no	no	no	yes	no	yes	no
386	West	Nursing Staff	Specialised nurse	ICU	support	yes	yes	no	yes, with his/her permission in life	yes	yes					yes	don't know	don't know	yes	yes	yes	no	yes	yes	no involvement	no involvement	yes	no	yes	yes	no involvement	no involvement	yes	none	none	none	none	none	none	at the same time that the next of kin is informed that their loved one is brain dead	no	no	no	yes	no	yes	yes	yes	yes
387	West	Nursing Staff	Specialised nurse	ICU	don't know	no	no	yes	yes, with his/her permission in life	yes	yes			TRUE		yes	don't know	don't know	yes	yes	yes	no involvement	no involvement	no involvement	no involvement	no involvement	no involvement	yes	yes	yes	no involvement	no involvement	no involvement	none	none	none	none	none	none	in a separate conversation after the next of kin has been informed about the probable brain death	no	no	no	yes	no	no	yes	yes	yes
388	West	Nursing Staff	Registered nurse	Accident & Emergency	support	yes	yes	yes	yes, with his/her permission in life	yes	yes					don't know	don't know	don't know	no	don't know	no	no involvement	no involvement	no involvement	no	no involvement	no	no involvement	no involvement	no	no involvement	no involvement	no	none	none	none	none	none	none	at the same time that the next of kin is informed that their loved one is brain dead	no	no	no	no	no	no	no	no	yes
389	West	Medical Staff	Physician - Other	Neurosurgery/Neurology
390	West	Nursing Staff	Specialised nurse	ICU	don't know	yes	yes	yes	don't know		yes					don't know	don't know	don't know	yes	no	yes	yes	yes	yes	yes	yes	yes	yes	yes	yes	yes	yes	yes	none	none	none	1 to 3	none	none	in a separate conversation after the next of kin has been informed that their loved one is brain dead	no	yes	yes	yes	no	yes	no	no	yes
391	West	Medical Staff	Chief physician	ICU	support	yes	yes	yes	yes, with his/her permission in life	yes	yes					no	yes	no	yes	no	yes	yes	yes	yes	yes	yes	yes	yes	yes	yes	yes	yes	yes	1 to 3	none	none	1 to 3	1 to 3	none	in a separate conversation after the next of kin has been informed that their loved one is brain dead	no	no	no	yes	no	yes	no	yes	no
392	West	Nursing Staff	Specialised nurse	ICU	support	yes	yes	yes	yes, with his/her permission in life	yes	yes					yes	yes	yes	yes	yes	yes	yes	yes	yes	yes	yes	yes	yes	no	yes	no	no	yes	none	none	none	none	none	none	in a separate conversation after the next of kin has been informed that their loved one is brain dead	no	no	no	no	no	no	yes	no	yes
393	West	Nursing Staff	Specialised nurse	Accident & Emergency	support	yes	yes	yes	yes, with his/her permission in life	yes	yes					yes	yes	yes	yes	yes	yes	yes	yes	no	yes	no involvement	yes	no	yes	no	no	no	yes	none	none	none	none	none	none	at the same time that severe brain damage is communicated to the next of kin	no	no	no	yes	yes	yes	yes	yes	yes
394	West	Medical Staff	Chief physician	Accident & Emergency	oppose	no	yes	yes	no	no	yes					no	no	no	yes	no	yes	yes	yes	yes	yes	yes	yes	yes	yes	yes	yes	yes	yes	none	none	1 to 3	1 to 3	1 to 3	none	at the same time that severe brain damage is communicated to the next of kin	no	yes	no	yes	no	yes	no	no	no
395	West	Nursing Staff	Registered nurse	ICU	support	yes	yes	yes	yes, with his/her permission in life	no	no			TRUE		don't know	don't know	don't know	yes	yes	don't know	yes	yes	yes	yes	yes	yes	no	no	no	no	yes	yes	none	none	none	none	none	none	in a separate conversation after the next of kin has been informed about the probable brain death	no	no	no	no	no	yes	yes	yes	no
396	West	Nursing Staff	Registered nurse	ICU	support	yes	yes	yes	yes, without his/her permission in life	yes	yes					don't know	don't know	don't know	yes	no	no	no	no	no	no	no	yes	no	no	no	no	no	yes	none	none	none	none	none	none	at the same time that severe brain damage is communicated to the next of kin	no	no	no	no	no	no	no	yes	no
397	West	Nursing Staff	Nurse - Other	ICU	support	yes	yes	yes	yes, with his/her permission in life	no	yes					yes	don't know	yes	no	yes	yes	no involvement	no involvement	no involvement	no involvement	no involvement	no involvement	no involvement	no involvement	no involvement	no involvement	no involvement	no involvement	none	none	none	none	none	none	don't know	no	no	no	no	no	yes	yes	yes	yes
398	West	Nursing Staff	Registered nurse	Accident & Emergency	support	yes, but with restrictions	yes, but with restrictions	yes	yes, with his/her permission in life	yes	don't know		TRUE			don't know	don't know	don't know	no	no	no	no	no	no	no	no	yes	no	no	no	no	no	yes	none	none	none	none	none	none	don't know	no	no	no	yes	no	no	yes	yes	yes
399	West	Nursing Staff	Specialised nurse	ICU	oppose	no	no	yes	no	yes	no		TRUE			yes	no	don't know	yes	yes	yes	yes	yes	yes	yes	no	yes	no	no	no	no	no	no	none	none	none	none	none	none	at the same time that severe brain damage is communicated to the next of kin	no	no	no	no	no	no	no	no	no
400	West	Nursing Staff	Registered nurse	Accident & Emergency	support	yes	yes	yes	yes, with his/her permission in life	yes	don't know	TRUE		TRUE		don't know	don't know	yes	yes	yes	yes	no	no	no	no	no	no	no	no	no	no	no	no	none	none	none	none	none	none	in a separate conversation after the next of kin has been informed that their loved one is brain dead	no	no	no	no	no	no	yes	yes	yes
401	West	Nursing Staff	Registered nurse	Accident & Emergency	support	yes	yes	yes	yes, with his/her permission in life	yes	don't know		TRUE			yes	don't know	yes	no	don't know	don't know	no	no	no	no	no	yes	no	no	no	no	no	yes	none	none	none	none	none	none	in a separate conversation after the next of kin has been informed about the probable brain death	no	no	no	no	no	no	yes	yes	yes
402	West	Nursing Staff	Student Nurse	Accident & Emergency	support	yes	yes	yes	yes, with his/her permission in life	yes	yes					don't know	don't know	don't know	no	don't know	no	no involvement	yes	yes	no	no involvement	yes	no	no	no	no	no	yes	none	none	none	none	none	none	don't know	no	no	no	no	no	no	yes	yes	yes
403	West	Medical Staff	Resident (junior)	Accident & Emergency	support	yes	yes	yes	yes, with his/her permission in life	yes	yes					don't know	yes	don't know	no	don't know	no	no	no	no	yes	yes	yes	no	no	no	yes	yes	yes	none	none	none	none	none	none	in a separate conversation after the next of kin has been informed about the probable brain death	no	no	no	no	no	no	no	no	no
404	West	Nursing Staff	Registered nurse	Accident & Emergency	support	yes	yes	yes	yes, with his/her permission in life	yes	yes					don't know	don't know	don't know	no	no	no	yes	no	no	no	no	yes	no	no	no	no	no	yes	none	none	none	none	none	none	in a separate conversation after the next of kin has been informed about the probable brain death	no	no	no	no	no	no	yes	yes	no
405	West	Nursing Staff	Registered nurse	Accident & Emergency	support	yes	yes	yes	yes, with his/her permission in life	no	yes					don't know	don't know	don't know	no	don't know	don't know	no	no	no	yes	yes	yes	no	no	no	yes	yes	yes	none	none	none	none	none	1 to 3	in a separate conversation after the next of kin has been informed about the probable brain death	no	no	no	no	no	no	yes	yes	yes
406	West	Nursing Staff	Specialised nurse	Accident & Emergency	support	yes	yes	no	don't know	no	yes					don't know	no	don't know	no	don't know	no	no	no	no	no	no	no	no	no	no	no	no	no	none	none	none	none	none	none	in a separate conversation after the next of kin has been informed that their loved one is brain dead	no	no	no	no	no	yes	yes	yes	yes
407	West	Medical Staff	Registered nurse	Accident & Emergency	support	yes	yes, but with restrictions	yes	yes, with his/her permission in life	yes	yes					don't know	don't know	don't know	no	no	no	no involvement	no involvement	no involvement	no involvement	no involvement	yes	no involvement	no involvement	no involvement	no involvement	no involvement	no involvement	none	none	none	none	none	none	in a separate conversation after the next of kin has been informed that their loved one is brain dead	no	no	no	no	no	no	yes	yes	yes
408	West	Nursing Staff	Registered nurse	Accident & Emergency	support	yes, but with restrictions	yes	yes	yes, with his/her permission in life	no	yes					don't know	don't know	don't know	no	don't know	don't know	no	no	no	yes	no	yes	no	no	no	yes	no	yes	none	none	none	none	none	none	at the same time that the next of kin is informed that their loved one is brain dead	no	no	no	no	no	no	yes	yes	yes
409	West	Nursing Staff	Nurse - Other	Accident & Emergency	support	yes	yes	yes	yes, with his/her permission in life	yes	yes					don't know	don't know	don't know	no	don't know	don't know	no involvement	no involvement	no involvement	no involvement	no involvement	no involvement	no involvement	no involvement	no involvement	no involvement	no involvement	no involvement	none	none	none	none	none	none	in a separate conversation after the next of kin has been informed about the probable brain death	no	no	no	no	no	no	yes	yes	yes
410	West	Nursing Staff	Registered nurse	Accident & Emergency	support	yes	yes	yes	yes, with his/her permission in life	yes	yes					no	no	don't know	no	don't know	don't know	no	no	no	no	no	no	no	no	no	no	no	no	none	none	none	none	none	none	in a separate conversation after the next of kin has been informed that their loved one is brain dead	no	no	no	no	no	no	no	no	no
411	West	Nursing Staff	Specialised nurse	Accident & Emergency	support	yes	yes	yes	yes, without his/her permission in life	no	don't know	TRUE	TRUE			yes	don't know	yes	yes	don't know	yes	yes	no involvement	yes	no involvement	no involvement	yes	no	no	no	no	no	no	none	none	none	none	none	none	at the same time that severe brain damage is communicated to the next of kin	no	no	no	no	no	no	no	yes	yes
412	West	Nursing Staff	Nurse - Other	Accident & Emergency	support	yes	yes	yes	yes, with his/her permission in life	yes	yes					don't know	don't know	don't know	no	don't know	don't know	no	no involvement	no involvement	no involvement	no involvement	yes	no involvement	no involvement	no	no	no	yes	none	none	none	none	none	none	don't know	no	no	no	no	no	no	no	no	no
413	West	Nursing Staff	Nurse - Other	Accident & Emergency	support	yes	don't know	no	yes, with his/her permission in life	no	don't know		TRUE	TRUE		yes	don't know	don't know	no	don't know	no	no	no	no	no	yes	no	no	no	no	no	no	no	none	none	none	none	none	none	at the same time that the next of kin is informed that their loved one is brain dead	no	no	no	no	no	no	no	yes	no
414	West	Nursing Staff	Registered nurse	Accident & Emergency	oppose	yes, but with restrictions	don't know	no	yes, with his/her permission in life	yes	yes					yes	don't know	don't know	yes	yes	don't know	no	no	no	no	no	no	no	no	no	no	no	no	none	none	none	none	none	none	in a separate conversation after the next of kin has been informed about the probable brain death	no	no	no	no	no	no	no	no	no
415	West	Nursing Staff	Head Nurse	Accident & Emergency	support	yes	no	yes	yes, without his/her permission in life	yes	yes					no	don't know	no	no	no	yes	yes	no	yes	yes	yes	yes	yes	no	yes	yes	yes	yes	none	none	none	1 to 3	none	none	at the same time that the next of kin is informed that their loved one is brain dead	yes	yes	yes	yes	yes	yes	no	yes	yes
416	West	Nursing Staff	Head Nurse	Accident & Emergency	support	yes	yes	yes	yes, with his/her permission in life	yes	yes					yes	don't know	yes	yes	yes	yes	yes	yes	yes	yes	yes	yes	yes	yes	yes	yes	yes	yes	none	none	none	none	none	none	at the same time that severe brain damage is communicated to the next of kin	no	no	no	no	yes	yes	no	yes	no
417	West	Nursing Staff	Registered nurse	ICU	support	yes	yes	yes	yes, with his/her permission in life	yes	yes					don't know	don't know	don't know	no	don't know	don't know	no	no	no	yes	no	yes	no	no	no	no	no	yes	none	none	none	none	none	none	in a separate conversation after the next of kin has been informed about the probable brain death	no	no	no	no	no	yes	yes	yes	yes
418	West	Nursing Staff	Student Nurse	ICU	support	yes, but with restrictions	yes	yes	yes, without his/her permission in life	no	yes					yes	don't know	yes	yes	yes	yes	yes	yes	no	yes	no	yes	yes	yes	no	no	no	yes	none	none	none	none	none	none	at the same time that the next of kin is informed that their loved one is brain dead	yes	yes	no	no	no	no	no	yes	no
419	West	Nursing Staff	Specialised nurse	ICU	oppose	no	no	yes	yes, with his/her permission in life	yes	yes					yes	don't know	no	yes	yes	yes	no involvement	yes	yes	yes	no involvement	yes	no involvement	yes	yes	yes	no involvement	yes	none	none	none	none	none	none	at the same time that severe brain damage is communicated to the next of kin	no	yes	no	yes	no	yes	no	no	yes
420	West	Nursing Staff	Specialised nurse	ICU	support	yes	yes	yes	yes, without his/her permission in life	no	yes					don't know	don't know	don't know	no	don't know	no	no involvement	no involvement	no involvement	yes	yes	yes	no	no	no	no	yes	yes	none	none	none	none	none	none	in a separate conversation after the next of kin has been informed about the probable brain death	no	no	no	no	no	no	yes	yes	yes
421	West	Nursing Staff	Registered nurse	ICU	support	yes	yes	yes	yes, with his/her permission in life	no	yes					no	no	no	yes	yes	no	no	no	no	yes	yes	no	no	no	no	no	no	no	none	none	none	none	none	none	don't know	no	no	no	no	no	yes	yes	yes	yes
422	West	Nursing Staff	Registered nurse	ICU	support	yes, but with restrictions	yes	yes	yes, with his/her permission in life	yes	yes					yes	yes	yes	yes	yes	yes	no involvement	yes	no involvement	no	no	yes	no	yes	no	no	no	yes	none	none	none	none	none	none	in a separate conversation after the next of kin has been informed that their loved one is brain dead	no	no	yes	no	no	yes	no	no	no
423	West	Nursing Staff	Registered nurse	ICU	support	yes	yes	yes	yes, without his/her permission in life	no	yes					don't know	don't know	don't know	yes	yes	don't know	no	no	no	no	no	yes	no	no	no involvement	no involvement	no involvement	yes	none	none	none	none	none	none	in a separate conversation after the next of kin has been informed that their loved one is brain dead	no	no	no	no	no	no	yes	yes	yes
424	West	Nursing Staff	Registered nurse	ICU	support	yes	yes	yes	yes, with his/her permission in life	yes	yes					don't know	don't know	don't know	yes	no	don't know	no	no	no	no	no	no	no	no	no	no	no	no	none	none	none	none	none	none	at the same time that severe brain damage is communicated to the next of kin	no	no	no	no	no	no	yes	yes	yes
425	West	Nursing Staff	Nurse - Other	ICU	support	yes	yes	yes	yes, without his/her permission in life	yes	no		TRUE			don't know	yes	don't know	no	don't know	no	yes	yes	yes	no involvement	yes	yes	no	yes	no	no	no	no	none	none	none	none	none	none	in a separate conversation after the next of kin has been informed that their loved one is brain dead	no	no	no	yes	no	no	no	no	yes
426	West	Nursing Staff	Specialised nurse	ICU	oppose	no	no	yes	no	yes	no		TRUE			yes	no	don't know	yes	yes	yes	yes	yes	yes	yes	no	yes	no	no	no	no	no	no	none	none	none	none	none	none	at the same time that severe brain damage is communicated to the next of kin
427	West	Nursing Staff	Specialised nurse	ICU	support	yes, but with restrictions	yes, but with restrictions	yes	yes, with his/her permission in life	yes	yes					don't know	don't know	don't know	no	don't know	don't know	no involvement	no involvement	no involvement	no involvement	no involvement	yes	no involvement	no involvement	no involvement	yes	no involvement	yes	none	none	none	none	none	none	in a separate conversation after the next of kin has been informed about the probable brain death	no	no	no	yes	no	yes	yes	yes	yes
428	West	Nursing Staff	Registered nurse	ICU	support	yes	yes	no	yes, without his/her permission in life	no	yes					don't know	don't know	don't know	yes	yes	no	no	no	no	no	no	no	no	no	no	no	no	no	none	none	none	none	none	none	in a separate conversation after the next of kin has been informed that their loved one is brain dead	no	no	no	no	no	no	yes	yes	no
429	West	Nursing Staff	Specialised nurse	ICU	oppose	no	no	yes	no	yes	no		TRUE			yes	no	don't know	yes	yes	yes	yes	yes	yes	yes	no	yes	no	no	no	no	no	no	none	none	none	none	none	none	at the same time that severe brain damage is communicated to the next of kin	no	no	no	no	no	no	no	no	no
430	West	Nursing Staff	Specialised nurse	ICU	support	yes	yes	yes	yes, with his/her permission in life	yes	no		TRUE			don't know	don't know	don't know	yes	no	yes	yes	yes	yes	no	no	yes	yes	yes	yes	no	no	yes	none	none	none	none	none	none	in a separate conversation after the next of kin has been informed that their loved one is brain dead	no	no	no	no	no	yes	no	no	no
431	West	Nursing Staff	Nurse - Other	ICU	support	yes, but with restrictions	yes	yes	yes, with his/her permission in life	yes	yes					yes	yes	yes	yes	yes	no	no	no	no	no	no	yes	no	no	no	no	no	yes	none	none	none	none	none	none	in a separate conversation after the next of kin has been informed that their loved one is brain dead	no	no	no	no	no	no	yes	no	no
432	West	Nursing Staff	Specialised nurse	ICU	support	yes	yes	yes	yes, with his/her permission in life	yes	yes					yes	yes	yes	yes	yes	yes	yes	yes	no	yes	yes	yes	no	yes	no	no	yes	yes	none	none	none	none	none	none	in a separate conversation after the next of kin has been informed about the probable brain death	no	no	yes	yes	yes	yes	yes	yes	yes
433	West	Nursing Staff	Registered nurse	ICU	support	yes	yes	yes	yes, with his/her permission in life	yes	yes					don't know	don't know	don't know	yes	yes	no	no	yes	no	yes	yes	yes	no	yes	yes	yes	yes	yes	none	none	none	none	none	none	at the same time that the next of kin is informed that their loved one is brain dead	no	no	no	yes	no	yes	yes	yes	yes
434	West	Nursing Staff	Registered nurse	ICU	support	yes	yes	yes	yes, with his/her permission in life	yes	yes					yes	yes	yes	yes	yes	yes	no	no	no	no	no	yes	no	no	no	no	no	yes	none	none	none	none	none	none	in a separate conversation after the next of kin has been informed about the probable brain death	no	no	no	no	no	yes	yes	yes	yes
435	West	Nursing Staff	Specialised nurse	ICU	support	yes	yes	yes	yes, with his/her permission in life	yes	yes					don't know	don't know	don't know	no	no	yes	yes	no	yes	no	no	no	yes	yes	yes	no	no	no	none	none	none	none	none	none	in a separate conversation after the next of kin has been informed that their loved one is brain dead	yes	no	no	yes	no	yes	yes	yes	yes
436	West	Nursing Staff	Specialised nurse	ICU	support	yes	yes	yes	yes, with his/her permission in life	yes	yes					yes	yes	yes	yes	no	yes	yes	yes	yes	no	yes	no	yes	yes	yes	yes	yes	no	none	none	none	none	none	none	in a separate conversation after the next of kin has been informed that their loved one is brain dead	yes	yes	yes	yes	yes	yes	yes	yes	yes
437	West	Nursing Staff	Registered nurse	ICU	support	don't know	don't know	no	yes, with his/her permission in life	yes	yes					yes	yes	yes	yes	yes	yes	yes	yes	no involvement	yes	no involvement	no involvement	yes	no involvement	no involvement	yes	no involvement	no involvement	none	none	none	none	1 to 3	none	at the same time that the next of kin is informed that their loved one is brain dead	yes	yes	yes	yes	no	yes	yes	yes	yes
438	West	Nursing Staff	Registered nurse	Accident & Emergency	support	yes	yes	yes	yes, with his/her permission in life	yes	yes					don't know	don't know	don't know	no	don't know	no	yes	yes	yes	yes	yes	yes	yes	yes	yes	yes	yes	yes	none	none	none	none	none	none	in a separate conversation after the next of kin has been informed about the probable brain death	no	no	no	no	no	no	yes	yes	yes
439	West	Nursing Staff	Registered nurse	Accident & Emergency	support	yes	yes	yes	yes, with his/her permission in life	yes	yes					don't know	don't know	don't know	no	don't know	no	no involvement	no involvement	no involvement	no	no involvement	yes	no	no	no	no	no involvement	yes	none	none	none	none	none	none	don't know	no	no	no	no	no	no	yes	yes	yes
440	West	Nursing Staff	Registered nurse	ICU	support	yes	don't know	no	yes, with his/her permission in life	no	yes					don't know	don't know	don't know	yes	yes	no	yes	yes	no	yes	no	no	yes	yes	no	yes	no	no	none	none	none	1 to 3	1 to 3	none	at the same time that severe brain damage is communicated to the next of kin	no	no	no	yes	no	yes	no	yes	no
441	West	Nursing Staff	Registered nurse	ICU	support	yes	yes	yes	yes, with his/her permission in life	yes	yes					don't know	don't know	yes	yes	yes	yes	yes	yes	yes	yes	no involvement	yes	yes	yes	yes	yes	yes	yes	none	none	none	none	none	none	in a separate conversation after the next of kin has been informed about the probable brain death	yes	yes	yes	yes	yes	yes	yes	yes	yes
442	West	Nursing Staff	Specialised nurse	ICU	support	yes	yes	yes	yes, with his/her permission in life	yes	yes					yes	yes	don't know	yes	yes	yes	no involvement	yes	yes	no	no	no	no	yes	yes	no	no	yes	none	none	1 to 3	none	none	none	in a separate conversation after the next of kin has been informed that their loved one is brain dead	no	yes	yes	yes	no	yes	no	no	no
443	West	Nursing Staff	Specialised nurse	ICU	support	yes	yes	yes	don't know	no	yes					don't know	yes	don't know	yes	yes	yes	yes	yes	yes	no	no	yes	yes	yes	yes	yes	yes	yes	none	none	none	none	none	none	at the same time that the next of kin is informed that their loved one is brain dead	no	no	no	yes	no	yes	yes	yes	yes
444	West	Nursing Staff	Registered nurse	Accident & Emergency	support	don't know	don't know	yes	yes, with his/her permission in life	yes	yes					don't know	don't know	don't know	yes	don't know	don't know	yes	yes	yes	yes	yes	yes	no	yes	no	yes	yes	yes	none	none	none	1 to 3	1 to 3	1 to 3	in a separate conversation after the next of kin has been informed about the probable brain death	no	no	no	yes	yes	yes	yes	yes	yes
445	West	Nursing Staff	Registered nurse	ICU	support	yes	yes	yes	yes, with his/her permission in life	yes	yes					yes	yes	yes	yes	yes	yes	yes	yes	yes	yes	no	yes	no	yes	yes	yes	yes	yes	none	none	none	none	none	none	at the same time that the next of kin is informed that their loved one is brain dead	yes	yes	yes	yes	yes	yes	yes	yes	yes
446	West	Nursing Staff	Registered nurse	ICU
447	West	Medical Staff	Resident (junior)	Accident & Emergency	support	yes	yes	yes	yes, with his/her permission in life	no	yes					don't know	yes	don't know	no	don't know	no	yes	yes	no	no	no	no	yes	no	no	yes	no	yes	none	none	none	none	none	none	in a separate conversation after the next of kin has been informed about the probable brain death	no	no	no	yes	no	yes	yes	yes	yes
448	West	Medical Staff	Resident / Registrar (senior)	ICU	support	yes	yes	yes	yes, with his/her permission in life	yes	yes					no	no	don't know	yes	yes	yes	yes	yes	no	yes	no	yes	yes	yes	no	yes	yes	yes	1 to 3	1 to 3	none	1 to 3	1 to 3	1 to 3	at the same time that the next of kin is informed that their loved one is brain dead	no	no	no	yes	yes	yes	yes	yes	yes
449	West	Nursing Staff	Registered nurse	Accident & Emergency	support	yes	yes	yes	yes, without his/her permission in life	no	yes					don't know	don't know	don't know	yes	yes	yes	no involvement	yes	no involvement	yes	no involvement	yes	no involvement	no involvement	no involvement	no involvement	no involvement	yes	none	none	none	none	none	none	in a separate conversation after the next of kin has been informed that their loved one is brain dead	no	no	yes	yes	no	yes	yes	yes	yes
450	West	Nursing Staff	Registered nurse	Accident & Emergency	support	yes, but with restrictions	yes	no	yes, with his/her permission in life	yes	yes					no	don't know	don't know	no	no	don't know	no	no	no	no	no	no	no	no	no	no	no	no	none	none	none	none	none	none	at the same time that severe brain damage is communicated to the next of kin	no	no	no	no	no	no	yes	yes	yes
451	West	Nursing Staff	Registered nurse	Accident & Emergency	support	yes	yes	yes	no	yes	yes					don't know	don't know	don't know	yes	yes	don't know	yes	yes	yes	no	yes	yes	no	no	no	no	no	yes	none	none	none	none	none	none	in a separate conversation after the next of kin has been informed about the probable brain death	no	no	no	no	no	no	yes	yes	yes
452	West	Nursing Staff	Registered nurse	Accident & Emergency	support	yes	yes	yes	yes, with his/her permission in life	no	yes					no	don't know	don't know	yes	don't know	don't know	yes	no	yes	no involvement	yes	yes	no	no	no	yes	yes	yes	none	none	none	none	none	none	at the same time that the next of kin is informed that their loved one is brain dead	no	no	no	yes	yes	yes	no	yes	yes
453	West	Medical Staff	Physician - Other	ICU	support	yes	yes	yes	yes, with his/her permission in life	yes	yes					yes	don't know	don't know	yes	don't know	no	yes	no	no	yes	yes	yes	yes	no	no	yes	yes	yes	1 to 3	none	none	4 to 6	1 to 3	1 to 3	in a separate conversation after the next of kin has been informed that their loved one is brain dead	no	no	no	yes	no	no	yes	yes	yes
454	West	Nursing Staff	Registered nurse	Accident & Emergency	support	yes	no	yes	yes, with his/her permission in life	yes	yes					don't know	don't know	don't know	yes	don't know	no	yes	yes	no	no	no	no	no	no	no	no	no	no	none	none	none	none	none	none	at the same time that the next of kin is informed that their loved one is brain dead	no	no	no	no	no	no	yes	yes	yes
455	West	Medical Staff	Resident / Registrar (senior)	ICU	support	yes, but with restrictions	yes, but with restrictions	yes	yes, with his/her permission in life	yes	yes					don't know	yes	don't know	no	don't know	don't know	yes	yes	yes	yes	yes	yes	yes	yes	yes	yes	yes	yes	1 to 3	none	1 to 3	4 to 6	4 to 6	1 to 3	in a separate conversation after the next of kin has been informed that their loved one is brain dead	no	no	no	yes	no	no	yes	yes	yes
456	West	Medical Staff	Chief physician	Neurosurgery/Neurology	support	yes	yes	yes	yes, with his/her permission in life	yes	yes					yes	don't know	don't know	yes	yes	don't know	yes	yes	yes	yes	yes	yes	yes	yes	yes	yes	yes	yes	none	none	1 to 3	> 6	1 to 3	none	at the same time that the next of kin is informed that their loved one is brain dead	no	no	no	yes	no	yes	yes	no	no
457	West	Medical Staff	Resident / Registrar (senior)	Accident & Emergency	support	yes	yes	yes	yes, with his/her permission in life	yes	yes					yes	yes	yes	no	yes	no	yes	yes	yes	yes	yes	yes	yes	no	no	yes	yes	yes	none	none	none	none	none	none	in a separate conversation after the next of kin has been informed about the probable brain death	no	no	no	no	no	yes	no	yes	yes
458	West	Nursing Staff	Registered nurse	Accident & Emergency	support	yes	yes	no	yes, with his/her permission in life	yes	yes
459	West	Medical Staff	Chief physician	ICU	support	yes	yes	yes	yes, without his/her permission in life	no	yes					yes	yes	don't know	yes	yes	no	yes	yes	yes	yes	yes	yes	yes	yes	yes	yes	yes	yes	none	none	none	> 6	none	none	don't know	no	no	no	yes	no	no	yes	yes	yes
460	West	Nursing Staff	Specialised nurse	Accident & Emergency	support	yes	yes	yes	yes, without his/her permission in life	no	yes					don't know	don't know	don't know	yes	yes	don't know	yes	yes	yes	no involvement	yes	yes	no	no	yes	no	no	yes	none	none	none	none	none	none	don't know	no	no	no	no	no	yes	yes	yes	yes
461	West	Nursing Staff	Registered nurse	ICU	support	yes	yes	no	don't know		don't know				TRUE	yes	yes	yes	yes	no	yes	yes	yes	no	yes	yes	yes	yes	yes	yes	yes	yes	yes	none	none	none	none	none	none	at the same time that severe brain damage is communicated to the next of kin	no	no	no	no	no	yes	no	yes	yes
462	West	Nursing Staff	Registered nurse	Accident & Emergency	support	yes	yes	yes	yes, with his/her permission in life	yes	yes					don't know	don't know	don't know	no	don't know	don't know	yes	yes	yes	yes	yes	yes	yes	no	no	yes	yes	yes	none	none	none	none	none	none	at the same time that severe brain damage is communicated to the next of kin	no	no	no	yes	yes	yes	yes	yes	yes
463	West	Nursing Staff	Registered nurse	ICU	support	yes	yes	no	yes, with his/her permission in life	yes	yes					yes	yes	yes	yes	yes	yes	no	yes	no	no	no	yes	no	yes	no	no	no	yes	none	none	none	none	none	none	in a separate conversation after the next of kin has been informed that their loved one is brain dead	no	no	no	no	no	yes	yes	yes	yes
464	West	Nursing Staff	Specialised nurse	ICU	support	yes	yes	yes	yes, without his/her permission in life	yes	yes					yes	no	no	yes	no	yes	yes	yes	yes	no involvement	yes	yes	yes	yes	yes	no involvement	yes	yes	1 to 3	none	none	none	none	none	in a separate conversation after the next of kin has been informed that their loved one is brain dead	no	no	no	no	no	no	yes	yes	yes
465	West	Nursing Staff	Specialised nurse	ICU	support	yes	yes	yes	yes, with his/her permission in life	no	yes					yes	don't know	yes	yes	no	yes	yes	no involvement	no involvement	yes	no involvement	no involvement	yes	yes	no involvement	yes	no involvement	no involvement	none	none	none	none	none	none	in a separate conversation after the next of kin has been informed about the probable brain death	yes	yes	yes	yes	no	yes	no	yes	no
466	West	Nursing Staff	Registered nurse	ICU	support	yes	yes, but with restrictions	yes	yes, with his/her permission in life	yes	yes					yes	yes	don't know	yes	yes	don't know	yes	yes	yes	yes	yes	yes	no	yes	yes	yes	no	yes	none	none	none	none	none	none	at the same time that the next of kin is informed that their loved one is brain dead	no	no	no	no	no	no	yes	yes	yes
467	West	Nursing Staff	Nurse - Other	ICU	support	yes	yes	no	yes, with his/her permission in life	no	no			TRUE
468	West	Nursing Staff	Registered nurse	ICU	support	yes	yes	yes	yes, with his/her permission in life		yes					don't know	don't know	don't know	yes	don't know	yes	yes	no	no	yes	yes	yes	yes	no	no	no	no	yes	none	none	none	1 to 3	1 to 3	1 to 3	in a separate conversation after the next of kin has been informed about the probable brain death	no	no	no	yes	no	no	yes	yes	yes
469	West	Nursing Staff	Specialised nurse	ICU	support	yes		no	yes, with his/her permission in life	yes	yes					yes	yes	don't know	yes	don't know	don't know	no	yes	yes	no	no	yes	yes	no	yes	no	no	yes	none	none	none	none	none	none	in a separate conversation after the next of kin has been informed that their loved one is brain dead	no	no	no	no	no	no	yes	yes	yes
470	West	Nursing Staff	Registered nurse	ICU	support	yes	don't know	yes	yes, with his/her permission in life	yes	yes					don't know	don't know	don't know	yes	don't know	yes	yes	yes	yes	yes	yes	yes	yes	yes	yes	yes	yes	yes	none	none	none	none	none	none	in a separate conversation after the next of kin has been informed about the probable brain death	yes	yes	yes	yes	no	yes	yes	yes	yes
471	West	Nursing Staff	Nurse - Other	ICU	support	don't know	don't know	no	don't know		yes					no	don't know	don't know	yes	yes	yes	no involvement	yes	yes	no	yes	yes	no	yes	no	no	yes	yes	none	none	none	none	none	none	in a separate conversation after the next of kin has been informed that their loved one is brain dead	no	no	no	no	no	yes	yes	yes	no
472	West	Medical Staff	Resident (junior)	ICU	support	yes	yes	yes	yes, with his/her permission in life	yes	yes					don't know	don't know	don't know	no	don't know	don't know	yes	no involvement	no	yes	yes	yes	yes	no	no	yes	no	yes	none	none	none	none	none	none	in a separate conversation after the next of kin has been informed that their loved one is brain dead	no	no	no	no	no	yes	yes	yes	yes
473	West	Medical Staff	Physician - Other	Accident & Emergency	support	yes	don't know	yes	yes, without his/her permission in life	yes	don't know	TRUE	TRUE	TRUE		don't know	yes	don't know	no	don't know	don't know	no involvement	no involvement	no involvement	no involvement	no involvement	no involvement	no involvement	no involvement	no involvement	no involvement	no involvement	no involvement	none	none	none	none	none	none	in a separate conversation after the next of kin has been informed that their loved one is brain dead	no	no	no	no	no	no	no	no	no
474	West	Nursing Staff	Registered nurse	ICU	support	yes	yes, but with restrictions	yes	yes, with his/her permission in life	yes	yes					no	no	no	yes	no	no	yes	yes	no	no	no	yes	yes	yes	no	no	no	yes	none	none	none	none	none	none	at the same time that the next of kin is informed that their loved one is brain dead	no	no	yes	no	no	yes	yes	yes	no
475	West	Nursing Staff	Registered nurse	ICU	support	yes	yes	yes	yes, with his/her permission in life	yes	yes					no	don't know	no	yes	no	yes
476	West	Nursing Staff	Assistant Nurse	ICU	support	yes	yes	yes	yes, with his/her permission in life	yes	yes					yes	yes	yes	yes	yes	yes	no	yes	yes	no involvement	yes	yes	no	yes	yes	no involvement	no involvement	yes	none	none	none	none	none	none	at the same time that severe brain damage is communicated to the next of kin	yes	yes	yes	yes	no	yes	yes	yes	yes
477	West	Nursing Staff	Specialised nurse	ICU	support	yes	yes	yes	yes, with his/her permission in life	yes	yes					no	no	don't know	yes	no	yes	yes	yes	yes	yes	yes	yes	yes	yes	yes	yes	yes	yes	none	none	none	none	none	none	at the same time that the next of kin is informed that their loved one is brain dead	no	yes	no	yes	no	no	yes	no	yes
478	West	Medical Staff	Chief physician	ICU	support	yes	yes	yes	yes, with his/her permission in life	yes	yes					yes	no	yes	yes	no	yes	yes	yes	yes	yes	yes	yes	yes	yes	yes	yes	yes	yes	none	none	none	1 to 3	none	none	in a separate conversation after the next of kin has been informed that their loved one is brain dead	yes	yes	no	yes	yes	yes	no	no	yes
479	West	Nursing Staff	Registered nurse	Accident & Emergency	support	yes	yes	yes	yes, without his/her permission in life	no	yes					don't know	don't know	don't know	no	don't know	don't know	yes	yes	no	no	no	yes	yes	yes	no	no	no	yes	none	none	none	none	none	none	in a separate conversation after the next of kin has been informed about the probable brain death	yes	yes	yes	yes	yes	yes	yes	yes	yes
480	West	Nursing Staff	Assistant Nurse	ICU	support	no	no	yes	yes, with his/her permission in life	no	yes					yes	don't know	don't know	yes	yes	yes	no involvement	no involvement	no involvement	no involvement	no involvement	no involvement	no involvement	no involvement	no involvement	no involvement	no involvement	yes	none	none	none	none	none	none	at the same time that the next of kin is informed that their loved one is brain dead	no	no	no	no	no	no	no	no	no
481	West	Medical Staff	Resident (junior)	ICU	support	yes	yes	yes	yes, without his/her permission in life	no	yes					don't know	don't know	don't know	no	don't know	yes	no involvement	no involvement	no involvement	yes	yes	yes	no	no	no	yes	yes	yes	none	none	none	none	none	none	at the same time that the next of kin is informed that their loved one is brain dead	no	no	no	yes	no	yes	yes	yes	yes
482	West	Medical Staff	Resident / Registrar (senior)	ICU	support	yes	yes	yes	yes, with his/her permission in life	no	yes					yes	don't know	don't know	yes	yes	no	yes	yes	yes	yes	no	yes	yes	yes	yes	yes	no	yes	1 to 3	none	1 to 3	1 to 3	1 to 3	1 to 3	in a separate conversation after the next of kin has been informed about the probable brain death	yes	yes	no	yes	no	yes	yes	yes	yes
483	West	Nursing Staff	Registered nurse	Accident & Emergency	support	yes, but with restrictions	yes, but with restrictions	yes	yes, with his/her permission in life	yes	yes					don't know	don't know	don't know	yes	yes	don't know	no	no	no	no	no	yes	no	no	no	no	no	yes	none	none	none	none	none	none	in a separate conversation after the next of kin has been informed that their loved one is brain dead	no	no	no	no	no	no	yes	yes	yes
484	West	Nursing Staff	Registered nurse	Accident & Emergency	support	yes	yes	yes	yes, without his/her permission in life	yes	yes					don't know	don't know	don't know	no	don't know	no	no	no involvement	no	no	no	no	no	no	no	no	no	no	none	none	none	none	none	none	in a separate conversation after the next of kin has been informed about the probable brain death	no	no	no	no	no	yes	yes	yes	yes
485	West	Nursing Staff	Registered nurse	ICU	support	yes	yes	yes	yes, with his/her permission in life	yes	no	TRUE				no	don't know	don't know	yes	no	don't know	no	no	no	no	no	yes	no	no	no	no	no	yes	none	none	none	none	none	none	at the same time that severe brain damage is communicated to the next of kin	yes	yes	no	no	yes	yes	yes	yes	yes
486	West	Nursing Staff	Registered nurse	ICU	support	yes	yes	yes	yes, with his/her permission in life	yes	yes					don't know	don't know	yes	yes	don't know	no	no	no	yes	yes	no	yes	no	no	yes	yes	no	yes	none	none	none	none	none	none	don't know	no	no	no	no	no	no	yes	yes	yes
487	West	Medical Staff	Resident (junior)	ICU	support	no	no	yes	yes, with his/her permission in life	yes	yes					don't know	yes	don't know	yes	yes	no	yes	no	no	yes	yes	yes	yes	no	no	yes	yes	yes	none	none	none	none	none	none	at the same time that severe brain damage is communicated to the next of kin	no	no	no	no	no	no	yes	yes	yes
488	West	Nursing Staff	Registered nurse	ICU	support	yes	yes	yes	yes, with his/her permission in life	yes	yes					don't know	don't know	don't know	yes	yes	don't know	no	yes	yes	yes	yes	yes	no	yes	yes	yes	yes	yes	none	none	none	none	none	none	at the same time that severe brain damage is communicated to the next of kin	no	no	no	no	yes	no	yes	yes	yes
489	West	Nursing Staff	Head Nurse	ICU	support	yes	yes	yes	yes, with his/her permission in life	yes	yes					yes	no	no	yes	no	yes	yes	yes	yes	no involvement	no involvement	yes	yes	yes	yes	no involvement	no involvement	yes	1 to 3	1 to 3	1 to 3	none	none	none	at the same time that severe brain damage is communicated to the next of kin	yes	yes	yes	yes	no	yes	no	no	no
490	West	Nursing Staff	Specialised nurse	Accident & Emergency	support	yes	yes	yes	yes, without his/her permission in life	no	yes					yes	don't know	yes	yes	yes	don't know	yes	yes	yes	yes	yes	yes	yes	yes	yes	yes	yes	yes	none	none	none	1 to 3	1 to 3	none	in a separate conversation after the next of kin has been informed about the probable brain death	no	no	no	no	no	no	yes	yes	yes
491	West	Medical Staff	Resident (junior)	ICU	support	yes	yes	yes	yes, with his/her permission in life	no	yes					don't know	don't know	don't know	yes	yes	no	no	no	no	yes	yes	yes	no	no	no	yes	yes	yes	none	none	none	1 to 3	1 to 3	none	in a separate conversation after the next of kin has been informed about the probable brain death	no	no	no	no	no	no	yes	yes	yes
492	West	Medical Staff	Resident (junior)	Accident & Emergency	support	yes	yes	yes	yes, with his/her permission in life	no	yes					yes	yes	don't know	no	don't know	don't know	yes	yes	yes	no involvement	yes	yes	no	no	no	no	no	no	none	none	none	none	none	none	in a separate conversation after the next of kin has been informed that their loved one is brain dead	no	no	no	yes	no	no	yes	yes	yes
493	West	Medical Staff	Resident (junior)	ICU	support	yes	yes	yes	yes, with his/her permission in life	yes	yes					don't know	don't know	don't know	yes	yes	no	no	yes	no	yes	yes	yes	no	yes	no	yes	yes	yes	none	none	none	none	none	none	in a separate conversation after the next of kin has been informed about the probable brain death	no	no	no	yes	yes	yes	yes	yes	yes
494	West	Medical Staff	Chief physician	ICU	support	yes	yes	yes	yes, with his/her permission in life	yes	yes					yes	yes	don't know	yes	yes	yes	yes	yes	yes	yes	yes	yes	yes	yes	yes	yes	yes	yes	none	none	none	4 to 6	none	none	at the same time that the next of kin is informed that their loved one is brain dead	yes	no	no	no	no	yes	no	yes	no
495	West	Nursing Staff	Specialised nurse	Accident & Emergency	support	yes	yes	yes	yes, with his/her permission in life	yes	yes					don't know	don't know	don't know	yes	yes	yes	no	no	no	no	no	yes	no	no	no	no	no	yes	none	none	none	none	none	none	at the same time that the next of kin is informed that their loved one is brain dead	no	no	no	yes	no	no	yes	yes	no
496	West	Nursing Staff	Registered nurse	Accident & Emergency	support	yes	yes, but with restrictions	yes	yes, with his/her permission in life	yes	yes					don't know	yes	don't know	no	don't know	don't know	yes	yes	yes	yes	no	no	yes	yes	yes	yes	no	no	1 to 3	none	none	none	none	none	in a separate conversation after the next of kin has been informed about the probable brain death	yes	yes	no	yes	no	yes	no	yes	yes
497	West	Nursing Staff	Nurse - Other	ICU	support	yes, but with restrictions	yes	yes	yes, with his/her permission in life	yes	no		TRUE			don't know	don't know	don't know	no	don't know	don't know	no involvement	no involvement	no involvement	no	no involvement	yes	no involvement	no involvement	no involvement	no involvement	no involvement	yes	none	none	none	none	none	none	in a separate conversation after the next of kin has been informed about the probable brain death	no	no	no	no	no	no	no	no	no
498	West	Nursing Staff	Registered nurse	Accident & Emergency	support	yes	yes	yes	yes, with his/her permission in life	yes	yes					yes	don't know	yes	yes	yes	yes	no	yes	no involvement	no involvement	no involvement	yes	no	yes	no	no	no	yes	none	none	none	none	none	none	in a separate conversation after the next of kin has been informed that their loved one is brain dead	no	no	no	no	no	no	yes	yes	yes
499	East	Nursing Staff	Specialised nurse	ICU	support	yes	yes	yes	yes, without his/her permission in life	no	yes					don't know	don't know	don't know	no	no	yes	yes	yes	yes	yes	no involvement	yes	no involvement	no involvement	yes	no involvement	no involvement	yes	none	none	none	none	none	none	in a separate conversation after the next of kin has been informed that their loved one is brain dead	no	yes	no	yes	no	yes	yes	yes	yes
500	East	Medical Staff	Resident (junior)	ICU	support	yes	yes	yes	don't know		yes					don't know	don't know	don't know	no	no	no	no	no	no	yes	yes	yes	no	no	no	yes	yes	yes	none	none	none	1 to 3	1 to 3	none	in a separate conversation after the next of kin has been informed about the probable brain death	no	no	no	no	no	no	yes	yes	yes
501	East	Nursing Staff	Registered nurse	ICU	oppose	no	no	yes	don't know		don't know	TRUE	TRUE			don't know	don't know	yes	no	don't know	don't know	no involvement	no involvement	no involvement	no involvement	no involvement	yes	no	no involvement	no involvement	no involvement	no involvement	yes	none	none	none	none	none	none	in a separate conversation after the next of kin has been informed that their loved one is brain dead	no	no	no	no	no	no	yes	yes	yes
502	East	Nursing Staff	Specialised nurse	ICU	oppose	no	no	yes	yes, with his/her permission in life	no	yes					yes	yes	yes	no	don't know	don't know	yes	yes	no	no	no	yes	yes	yes	no	no	no	yes	none	none	none	none	none	none	at the same time that severe brain damage is communicated to the next of kin	yes	yes	yes	yes	yes	yes	yes	yes	yes
503	East	Nursing Staff	Specialised nurse	ICU	oppose	no	no	yes	no	yes	don't know		TRUE	TRUE		don't know	don't know	don't know	no	don't know	don't know	no	no	no	no	no	yes	no	no	no	no	no	yes	none	none	none	none	none	none	don't know	no	no	no	no	no	no	no	no	no
504	East	Nursing Staff	Specialised nurse	ICU	support	yes	yes	yes	yes, with his/her permission in life	yes	yes					don't know	don't know	don't know	yes	yes	yes	yes	no involvement	no	no involvement	no involvement	yes	no involvement	no involvement	yes	no involvement	no involvement	yes	none	none	none	none	none	none	in a separate conversation after the next of kin has been informed that their loved one is brain dead	no	no	no	no	yes	no	yes	yes	yes
505	West	Nursing Staff	Physician - Other	ICU
506	West	Nursing Staff	Nurse - Other	Accident & Emergency	support	yes	yes	yes	yes, with his/her permission in life		yes					yes	yes	yes	yes	yes	yes	yes	yes	yes	no	yes	yes	yes	yes	yes	no	yes	yes	none	none	none	none	none	none	at the same time that severe brain damage is communicated to the next of kin	yes	yes	yes	yes	yes	yes	yes	yes	yes
507	West	Nursing Staff	Specialised nurse	Accident & Emergency	support	yes	yes	yes	yes, without his/her permission in life	yes	yes					yes	don't know	yes	yes	yes	yes	no	yes	yes	no	no	no	yes	yes	yes	no	no	no	none	none	none	none	none	none	at the same time that the next of kin is informed that their loved one is brain dead	yes	yes	no	no	no	no	yes	yes	yes
508	West	Medical Staff	Resident (junior)	Accident & Emergency	support	yes	yes	yes	yes, with his/her permission in life	no	yes					yes	yes	yes	yes	yes	yes	yes	yes	yes	yes	yes	yes	yes	yes	yes	yes	no	yes	1 to 3	none	1 to 3	4 to 6	1 to 3	1 to 3	in a separate conversation after the next of kin has been informed about the probable brain death	no	yes	no	yes	yes	yes	yes	yes	yes
509	West	Nursing Staff	Registered nurse	Accident & Emergency	support	yes	yes, but with restrictions	yes	yes, with his/her permission in life	yes	yes					yes	yes	yes	yes	yes	yes	yes	yes	yes	no	no	no	yes	no involvement	yes	no	no	no	none	none	none	none	none	none	in a separate conversation after the next of kin has been informed about the probable brain death	yes	yes	no	no	no	no	no	yes	yes
510	West	Nursing Staff	Specialised nurse	Accident & Emergency	support	yes	yes	yes	yes, without his/her permission in life	yes	yes					no	don't know	yes	yes	yes	no	yes	no	no	no	yes	yes	yes	no	yes	yes	yes	yes	1 to 3	1 to 3	1 to 3	1 to 3	1 to 3	1 to 3	at the same time that severe brain damage is communicated to the next of kin	yes	yes	yes	yes	no	yes	yes	yes	yes
511	West	Nursing Staff	Nurse - Other	Accident & Emergency	don't know	don't know	don't know	no	don't know		yes					yes	yes	don't know	yes	yes	don't know	no involvement	no involvement	no	no involvement	no involvement	yes	no involvement	no involvement	no involvement	no	no	yes	none	none	1 to 3	none	none	none	in a separate conversation after the next of kin has been informed that their loved one is brain dead	yes	no	yes	yes	no	yes	yes	no	yes
512	West	Nursing Staff	Nurse - Other	Accident & Emergency	support	yes	yes	no	yes, with his/her permission in life	no	no	TRUE	TRUE			yes	yes	don't know	yes	yes	yes	no involvement	no involvement	no involvement	no involvement	yes	yes
513	West	Nursing Staff	Nurse - Other	Accident & Emergency
514	West	Nursing Staff	Specialised nurse	Accident & Emergency
515	West	Nursing Staff	Nurse - Other	Accident & Emergency	support	yes	yes	yes	yes, with his/her permission in life	yes	don't know		TRUE			yes	don't know	don't know	no	yes	no	no	no involvement	yes	no	yes	yes	no	no	yes	no	yes	yes	none	none	none	none	none	none	in a separate conversation after the next of kin has been informed about the probable brain death	no	no	yes	no	yes	yes	yes	yes	yes
516	West	Nursing Staff	Specialised nurse	Accident & Emergency	support	yes	yes	yes	yes, with his/her permission in life	yes	yes					no	don't know	no	yes	yes	yes	no involvement	no	no	no	no	yes	yes	yes	no involvement	no involvement	no	yes	1 to 3	none	none	1 to 3	none	none	in a separate conversation after the next of kin has been informed that their loved one is brain dead	yes	no	yes	no	no	yes	no	no	no
517	West	Nursing Staff	Registered nurse	Accident & Emergency	support	yes	yes	yes	yes, without his/her permission in life	no	yes					yes	yes	don't know	yes	yes	no	no	no	no	yes	no	yes	no	no	yes	yes	no	yes	none	none	none	none	none	none	at the same time that severe brain damage is communicated to the next of kin	no	no	no	yes	no	yes	yes	yes	yes
518	West	Nursing Staff	Head Nurse	ICU	support	yes	yes, but with restrictions	yes	yes, with his/her permission in life	yes	yes					yes	yes	don't know	yes	yes	yes	no involvement	no involvement	no involvement	no involvement	no involvement	no involvement	no involvement	no involvement	no involvement	no involvement	no involvement	no involvement	none	none	none	none	none	none	at the same time that severe brain damage is communicated to the next of kin	no	no	no	yes	no	yes	yes	no	yes
519	West	Medical Staff	Physician - Other	Accident & Emergency	support	yes		no	yes, without his/her permission in life	yes	yes					yes	yes	yes	yes	yes	yes	yes	yes	no involvement	yes	no involvement	yes	yes	yes	no involvement	yes	no involvement	yes	1 to 3	none	none	4 to 6	none	none	in a separate conversation after the next of kin has been informed that their loved one is brain dead	no	no	no	no	no	yes	no	no	no
520	West	Nursing Staff	Nurse - Other	Accident & Emergency	support	yes	yes	yes	yes, with his/her permission in life	yes	yes					don't know	yes	don't know	yes	yes	yes	no involvement	no involvement	no involvement	no involvement	no involvement	yes	no	no	no	no	no	yes	none	none	none	none	none	none	at the same time that severe brain damage is communicated to the next of kin	no	no	no	no	no	no	no	no	no
521	West	Medical Staff	Resident (junior)	Accident & Emergency
522	West	Nursing Staff	Specialised nurse	Accident & Emergency	support	yes	yes	yes	yes, with his/her permission in life	yes	don't know				TRUE	yes	don't know	yes	yes	yes	yes	yes	yes	no	no	yes	yes	yes	yes	no	no	yes	yes	1 to 3	none	1 to 3	none	none	none	in a separate conversation after the next of kin has been informed about the probable brain death	yes	yes	no	no	yes	yes	yes	yes	yes
523	West	Nursing Staff	Specialised nurse	Accident & Emergency
524	West	Nursing Staff	Registered nurse	Accident & Emergency	support	yes, but with restrictions	yes, but with restrictions	yes	yes, with his/her permission in life	no	yes					yes	yes	yes	yes	yes	yes	no involvement	no involvement	no involvement	no involvement	no involvement	no involvement
525	West	Nursing Staff	Registered nurse	Accident & Emergency	support	yes, but with restrictions	yes	yes	yes, with his/her permission in life	no	yes					yes	don't know	yes	yes	yes	no	yes	yes	yes	no	yes	no	yes	yes	yes	yes	yes	no	1 to 3	none	1 to 3	1 to 3	1 to 3	1 to 3	don't know	no	yes	yes	no	no	yes	no	no	no
526	West	Medical Staff	Resident (junior)	Accident & Emergency	support	don't know	don't know	no	yes, with his/her permission in life	yes	yes					yes	yes	yes	no	yes	yes	no	yes	yes	yes	yes	yes	no	yes	no	yes	yes	yes	1 to 3	1 to 3	1 to 3	1 to 3	1 to 3	1 to 3	at the same time that severe brain damage is communicated to the next of kin	no	no	no	yes	no	yes	yes	yes	no
527	West	Medical Staff	Resident (junior)	Accident & Emergency	support	yes	yes	yes	yes, with his/her permission in life	yes	yes					yes	yes	don't know	yes	yes	yes	yes	yes	yes	yes	yes	yes	yes	yes	yes	yes	yes	yes	1 to 3	none	1 to 3	1 to 3	1 to 3	1 to 3	at the same time that the next of kin is informed that their loved one is brain dead	no	no	no	no	no	no	no	no	no
528	West	Nursing Staff	Registered nurse	Accident & Emergency	support	yes	yes	yes	yes, with his/her permission in life	yes	yes					yes	yes	don't know	yes	yes	don't know	yes	yes	no	no involvement	no	yes	no	no	no	no	no	yes	none	none	1 to 3	none	none	none	at the same time that the next of kin is informed that their loved one is brain dead	no	no	no	no	no	no	yes	yes	yes
529	West	Medical Staff	Physician - Other	Accident & Emergency	support	yes	yes	yes	yes, with his/her permission in life	yes	yes
530	West	Medical Staff	Resident / Registrar (senior)	ICU	support	yes	yes	yes	yes, with his/her permission in life	yes	yes					yes	yes	yes	yes	yes	yes	yes	yes	yes	yes	yes	yes	yes	yes	yes	yes	yes	yes	4 to 6	1 to 3	1 to 3	1 to 3	1 to 3	1 to 3	in a separate conversation after the next of kin has been informed about the probable brain death	no	yes	no	no	no	no	no	yes	no
531	West	Medical Staff	Resident / Registrar (senior)	Accident & Emergency	support	yes, but with restrictions	yes	yes	yes, with his/her permission in life	yes	yes					yes	yes	don't know	yes	yes	yes	yes	yes	yes	yes	yes	yes	yes	yes	yes	yes	yes	yes	4 to 6	1 to 3	4 to 6	> 6	1 to 3	1 to 3	in a separate conversation after the next of kin has been informed that their loved one is brain dead	no	no	no	no	no	no	no	yes	yes
532	West	Nursing Staff	Specialised nurse	Accident & Emergency	support	yes	yes	yes	yes, without his/her permission in life	no	yes					yes	yes	yes	yes	yes	yes	yes	yes	yes	yes	yes	yes	yes	yes	yes	yes	yes	yes	> 6	4 to 6	4 to 6	1 to 3	1 to 3	1 to 3	in a separate conversation after the next of kin has been informed that their loved one is brain dead	yes	yes	yes	yes	yes	yes	yes	yes	yes
533	West	Medical Staff	Resident / Registrar (senior)	ICU	support	no	no	yes	yes, with his/her permission in life	yes	yes					yes	yes	yes	yes	yes	yes	yes	yes	yes	yes	yes	yes	yes	yes	yes	yes	yes	yes	> 6	> 6	> 6	> 6	> 6	> 6	in a separate conversation after the next of kin has been informed that their loved one is brain dead	no	no	yes	no	no	yes	no	no	no
534	West	Nursing Staff	Specialised nurse	Accident & Emergency	support	yes	yes	yes	yes, with his/her permission in life	yes	yes					don't know	yes	don't know	no	yes	no	no	no	no	no	no	yes	yes	no	no	yes	no	yes	1 to 3	none	1 to 3	none	none	none	don't know	yes	yes	no	no	no	yes	yes	yes	yes
535	West	Medical Staff	Resident / Registrar (senior)	Accident & Emergency	support	yes	yes	yes	yes, with his/her permission in life	yes	yes					don't know	yes	yes	yes	yes	yes	yes	yes	yes	yes	no	yes	yes	yes	yes	no	no	yes	1 to 3	1 to 3	1 to 3	1 to 3	1 to 3	1 to 3	at the same time that the next of kin is informed that their loved one is brain dead	no	no	yes	yes	no	no	yes	yes	no
536	West	Nursing Staff	Nurse - Other	Accident & Emergency	support	yes	yes	yes	yes, with his/her permission in life	yes	yes					yes	yes	yes	yes	yes	yes
537	West	Nursing Staff	Nurse - Other	Accident & Emergency	support	yes	yes	no	yes, with his/her permission in life	no	yes					yes	don't know	yes	no	yes	yes	no involvement	no involvement	no involvement	no involvement	no involvement	no	no	no	no	no	no	yes	none	none	none	none	none	none	in a separate conversation after the next of kin has been informed that their loved one is brain dead	no	no	no	no	no	yes	no	yes	yes
538	West	Nursing Staff	Specialised nurse	Accident & Emergency	support	yes	yes	yes	yes, with his/her permission in life	yes	yes					yes	yes	yes	yes	yes	yes	yes	yes	yes	yes	yes	yes	yes	yes	yes	yes	yes	yes	1 to 3	1 to 3	1 to 3	1 to 3	none	none	in a separate conversation after the next of kin has been informed that their loved one is brain dead	yes	no	no	no	yes	yes	no	no	no
539	West	Nursing Staff	Nurse - Other	Accident & Emergency	support	yes	yes	yes	yes, with his/her permission in life	yes	yes					yes	yes	yes	yes	yes	yes	no	no	yes	no involvement	no involvement	yes	no	no	yes	no	no	yes	none	none	none	none	none	none	in a separate conversation after the next of kin has been informed about the probable brain death
540	West	Nursing Staff	Specialised nurse	Accident & Emergency	support	yes	yes	yes	yes, with his/her permission in life	yes	yes					yes	yes	yes	yes	yes	don't know	no	no	no	no	no	yes	yes	no involvement	yes	yes	no	yes	none	none	none	none	none	none	at the same time that the next of kin is informed that their loved one is brain dead	yes	no	yes	yes	no	yes	yes	yes	yes
541	West	Nursing Staff	Specialised nurse	Accident & Emergency	support	yes	yes	yes	yes, with his/her permission in life	yes	yes					yes	yes	yes	yes	yes	yes	yes	yes	yes	yes	yes	yes	yes	yes	yes	yes	yes	yes	4 to 6	none	1 to 3	> 6	1 to 3	1 to 3	at the same time that severe brain damage is communicated to the next of kin	yes	yes	yes	no	no	yes	no	no	no
542	West	Nursing Staff	Registered nurse	Accident & Emergency	support	yes, but with restrictions	yes	yes	yes, with his/her permission in life	yes	yes					yes	yes	yes	yes	yes	yes	yes	no involvement	yes	no	no involvement	no	yes	no involvement	yes	no involvement	no involvement	no	1 to 3	none	1 to 3	1 to 3	none	none	in a separate conversation after the next of kin has been informed that their loved one is brain dead	no	yes	no	no	no	yes	yes	yes	yes
543	West	Nursing Staff	Specialised nurse	Accident & Emergency	support	yes, but with restrictions	yes, but with restrictions	yes	yes, with his/her permission in life	yes	yes					yes	yes	yes	yes	yes	yes	yes	yes	yes	yes	yes	yes	yes	yes	yes	yes	yes	yes	none	none	1 to 3	1 to 3	none	none	in a separate conversation after the next of kin has been informed that their loved one is brain dead	yes	yes	yes	yes	no	yes	yes	yes	yes
544	West	Nursing Staff	Nurse - Other	Accident & Emergency	support	yes, but with restrictions		yes	yes, with his/her permission in life	yes	don't know	TRUE		TRUE		yes	don't know	yes	yes	yes	don't know	no involvement	no involvement	yes	no involvement	no involvement	yes	no involvement	no involvement	no involvement	no involvement	no involvement	no involvement	none	none	none	none	none	none	in a separate conversation after the next of kin has been informed that their loved one is brain dead	no	yes	yes	no	no	yes
545	West	Nursing Staff	Registered nurse	Accident & Emergency	support	yes	yes	yes	yes, with his/her permission in life	yes	yes					yes	yes	yes	yes	yes	no	yes	no involvement	yes	no involvement	yes	yes	yes	no	yes	no	yes	yes	1 to 3	none	1 to 3	none	none	none	at the same time that severe brain damage is communicated to the next of kin	no	yes	no	no	yes	yes	yes	yes	yes
546	West	Nursing Staff	Nurse - Other	Accident & Emergency	oppose	no	no	yes	no	yes	yes			TRUE		yes	yes	yes	yes	yes	yes	yes	yes	yes	no	no	yes	yes	yes	yes	no involvement	yes	yes
547	West	Nursing Staff	Nurse - Other	Accident & Emergency
548	West	Nursing Staff	Nurse - Other	Accident & Emergency	support	yes	yes	yes	yes, with his/her permission in life	yes	yes					yes	yes	yes	yes	yes	yes	yes	yes	yes	no	no	yes	yes	yes	yes	no	no	yes
549	West	Nursing Staff	Registered nurse	Accident & Emergency	support	yes	yes	yes	yes, without his/her permission in life	yes	yes					yes	yes	yes	yes	yes	yes	yes	yes	no involvement	no involvement	yes	yes	yes	yes	yes	no	yes	yes	none	none	none	none	none	none	at the same time that the next of kin is informed that their loved one is brain dead	yes	yes	yes	no	no	no	yes	yes	yes
550	West	Nursing Staff	Nurse - Other	Accident & Emergency	support	yes	yes	yes	yes, with his/her permission in life	yes	don't know	TRUE				yes	yes	yes	yes	yes	don't know	no	yes	yes	no	no	yes	no	no	yes	no	no	yes	none	none	4 to 6	none	none	none	in a separate conversation after the next of kin has been informed about the probable brain death	no	no	no	yes	yes	yes	yes	yes	yes
551	West	Nursing Staff	Specialised nurse	Accident & Emergency	support	yes	yes	yes	yes, without his/her permission in life	no	yes					yes	yes	yes	yes	don't know	yes	yes	yes	yes	no	no involvement	yes	yes	yes	yes	no	no	yes	none	none	none	none	none	none	at the same time that severe brain damage is communicated to the next of kin	yes	yes	yes	no	yes	yes	yes	yes	yes
552	West	Nursing Staff	Nurse - Other	Accident & Emergency	support	yes	yes	yes	yes, with his/her permission in life	yes	yes					yes	yes	yes	yes	yes	yes	no	no	no	yes	yes	yes	no	no	no	no	yes	yes	none	none	1 to 3	1 to 3	1 to 3	1 to 3	at the same time that severe brain damage is communicated to the next of kin	no	no	yes	no	yes	yes	no	no	no
553	West	Nursing Staff	Specialised nurse	Accident & Emergency	support	yes	yes	yes	yes, with his/her permission in life	no	yes					don't know	yes	don't know	yes	yes	don't know	no involvement	no involvement	yes	no	no	no	no	no	yes	no	no	yes	none	none	none	1 to 3	none	1 to 3	in a separate conversation after the next of kin has been informed that their loved one is brain dead	no	yes	no	no	no	yes	no	yes	no
554	West	Nursing Staff	Nurse - Other	Accident & Emergency	support	yes, but with restrictions	yes	yes	yes, with his/her permission in life	yes	yes					yes	yes	don't know	yes	yes	don't know	no involvement	no	no involvement	no involvement	no involvement	yes	no involvement	no involvement	yes	no involvement	no involvement	yes	none	none	1 to 3	none	none	none	at the same time that the next of kin is informed that their loved one is brain dead	no	yes	yes	yes	yes	yes	yes	yes	yes
555	West	Nursing Staff	Specialised nurse	Accident & Emergency	oppose	no	no	yes	yes, with his/her permission in life	yes	yes					yes	yes	yes	yes	yes	no	yes	yes	yes	yes	no involvement	yes	yes	yes	yes	yes	no involvement	yes	4 to 6	none	4 to 6	1 to 3	none	none	in a separate conversation after the next of kin has been informed that their loved one is brain dead	yes	yes	no	yes	yes	yes	yes	yes	yes
556	West	Nursing Staff	Registered nurse	Accident & Emergency	support	yes	yes	yes	yes, with his/her permission in life	yes	yes					yes	yes	don't know	yes	yes	yes	yes	yes	yes	no	no	yes	yes	yes	yes	yes	no	yes	1 to 3	none	1 to 3	none	none	none	don't know	no	no	no	no	no	no	yes	yes	yes
557	West	Nursing Staff	Specialised nurse	Accident & Emergency	support	yes	yes	yes	yes, with his/her permission in life	yes	yes					yes	don't know	don't know	yes	yes	yes	yes	yes	yes	no	no	yes	yes	yes	no	yes	no	yes	1 to 3	none	none	none	none	none	at the same time that the next of kin is informed that their loved one is brain dead	yes	yes	yes	yes	yes	yes	yes	yes	yes
558	West	Medical Staff	Resident (junior)	Accident & Emergency	support	yes	yes	yes	yes, with his/her permission in life	yes	yes					don't know	yes	don't know	no	yes	no	yes	no	no	yes	yes	yes	yes	yes	no	yes	yes	yes	1 to 3	none	1 to 3	1 to 3	none	1 to 3	don't know	no	no	no	no	no	no	yes	yes	yes
559	West	Medical Staff	Chief physician	Accident & Emergency	support	yes	yes	yes	yes, without his/her permission in life	yes	yes					yes	yes	yes	yes	yes	yes	yes	yes	yes	yes	yes	yes	yes	yes	no	yes	yes	yes	1 to 3	1 to 3	1 to 3	1 to 3	1 to 3	none	at the same time that the next of kin is informed that their loved one is brain dead	no	yes	no	no	no	yes	no	no	no
560	West	Medical Staff	Physician - Other	Accident & Emergency	support	yes, but with restrictions	yes	no	yes, with his/her permission in life	no	yes					yes	yes	yes	yes	yes	yes	yes	yes	yes	yes	yes	yes	yes	yes	yes	yes	yes	yes	1 to 3	1 to 3	1 to 3	1 to 3	1 to 3	1 to 3	in a separate conversation after the next of kin has been informed that their loved one is brain dead	yes	yes	no	yes	yes	yes	no	yes	no
561	West	Nursing Staff	Nurse - Other	Accident & Emergency	support	yes	yes	no	yes, with his/her permission in life	no	yes					yes	yes	yes	yes	yes	yes	no involvement	no involvement	no involvement	no involvement	no involvement	yes	no involvement	no involvement	no involvement	no involvement	no involvement	yes	none	none	none	none	none	none	don't know	no	no	no	no	no	no	yes	no	no
562	West	Medical Staff	Resident (junior)	Accident & Emergency	don't know	don't know	yes	no	don't know		yes					don't know	yes	don't know	no	don't know	no	yes	yes	yes	no	yes	yes	no	yes	no	no	yes	yes	none	none	none	none	none	none	at the same time that the next of kin is informed that their loved one is brain dead	no	no	no	no	no	yes	yes	yes	yes
563	West	Nursing Staff	Registered nurse	Accident & Emergency	support	yes	yes	yes	yes, without his/her permission in life	no	don't know	TRUE	TRUE			yes	yes	don't know	yes	yes	yes	no	no	no	no	yes	yes	yes	yes	no	no	yes	yes	none	none	1 to 3	1 to 3	none	1 to 3	in a separate conversation after the next of kin has been informed about the probable brain death	yes	yes	yes	no	no	no	yes	yes	yes
564	West	Medical Staff	Resident (junior)	ICU	support	yes	yes	yes	yes, without his/her permission in life	no	yes					yes	yes	yes	no	don't know	yes	yes	yes	yes	yes	yes	no	yes	yes	yes	yes	yes	yes	1 to 3	none	1 to 3	1 to 3	1 to 3	none	at the same time that severe brain damage is communicated to the next of kin	no	no	no	no	no	no	no	no	no
565	West	Nursing Staff	Registered nurse	Accident & Emergency	support	yes	yes	yes	yes, without his/her permission in life	no	yes					yes	don't know	don't know	yes	don't know	don't know	no	yes	yes	yes	yes	yes	no	yes	yes	yes	yes	yes	none	none	none	none	none	none	at the same time that the next of kin is informed that their loved one is brain dead	no	no	no	yes	no	no	yes	yes	yes
566	West	Medical Staff	Resident (junior)	Accident & Emergency	support	yes	yes, but with restrictions	yes	yes, with his/her permission in life	yes	yes					don't know	don't know	yes	no	yes	no	yes	no	no	yes	no	yes	no	no	no	yes	yes	yes	none	none	none	none	none	none	in a separate conversation after the next of kin has been informed about the probable brain death	no	no	no	no	no	no	no	yes	yes
567	West	Medical Staff	Resident (junior)	Accident & Emergency	support	yes	yes	yes	don't know	yes	yes					no	yes	yes	no	no	no	yes	no	no involvement	no involvement	no involvement	yes	yes	no	no	no	no	no involvement	none	none	none	none	none	none	in a separate conversation after the next of kin has been informed that their loved one is brain dead	no	no	no	yes	no	no
568	West	Medical Staff	Physician - Other	Accident & Emergency	support	yes	yes	yes	yes, without his/her permission in life	no	yes					yes	yes	yes	yes	yes	yes	yes	yes	yes	yes	yes	yes	yes	yes	yes	yes	yes	yes	1 to 3	none	1 to 3	1 to 3	1 to 3	none	don't know	yes	yes	yes	no	no	no	yes	yes	yes
569	West	Medical Staff	Physician - Other	Accident & Emergency	support	yes	yes	yes	yes, with his/her permission in life	yes	yes					yes	yes	yes	yes	yes	yes	yes	yes	no	yes	yes	yes	yes	yes	no	yes	yes	yes	1 to 3	1 to 3	none	1 to 3	none	1 to 3	in a separate conversation after the next of kin has been informed about the probable brain death	yes	yes	yes	yes	yes	yes	no	no	no
570	West	Nursing Staff	Head Nurse	Accident & Emergency	support	no	no	yes	yes, with his/her permission in life	yes	yes					yes	yes	yes	yes	yes	yes	yes	yes	yes	no	yes	yes	yes	yes	yes	no	no	yes	none	none	none	none	none	none	in a separate conversation after the next of kin has been informed that their loved one is brain dead	no	yes	no	no	no	yes	no	no	no
571	West	Nursing Staff	Registered nurse	Accident & Emergency	support	yes	yes	yes	yes, without his/her permission in life	yes	don't know		TRUE			yes	don't know	yes	yes	yes	yes	no	yes	no	no	no	no	no	yes	no	no	no	yes	none	none	none	none	none	none	don't know	yes	yes	yes	no	no	yes	yes	yes	yes
572	West	Nursing Staff	Specialised nurse	Accident & Emergency	support	yes, but with restrictions	yes	yes	yes, with his/her permission in life	yes	yes					yes	yes	yes	yes	yes	yes	yes	yes	yes	yes	yes	yes	yes	yes	yes	yes	yes	yes	1 to 3	none	1 to 3	none	none	none	at the same time that severe brain damage is communicated to the next of kin	yes	yes	no	yes	yes	yes	no	no	yes
573	West	Medical Staff	Resident (junior)	Accident & Emergency	support	yes	yes	yes	yes, with his/her permission in life	yes	yes					yes	yes	don't know	no	yes	yes	no	yes	no	yes	no	yes	no	yes	no	yes	no	yes	none	none	none	> 6	4 to 6	none	don't know	no	no	no	yes	no	yes	yes	yes	yes
574	West	Nursing Staff	Registered nurse	Accident & Emergency
575	West	Nursing Staff	Registered nurse	Accident & Emergency	support	yes, but with restrictions	yes	yes	yes, with his/her permission in life	yes	don't know	TRUE				yes	don't know	don't know	yes	yes	yes	yes	yes	yes	yes	yes	yes	yes	yes	yes	yes	yes	yes	none	none	none	none	none	none	in a separate conversation after the next of kin has been informed that their loved one is brain dead	no	no	no	no	no	no	yes	yes	yes
576	West	Medical Staff	Resident / Registrar (senior)	Accident & Emergency	support	yes	yes, but with restrictions	yes	yes, with his/her permission in life	yes	yes					yes	yes	yes	no	yes	no	no	no	no	yes	no	no	yes	no	yes	yes	no	no	1 to 3	none	1 to 3	1 to 3	1 to 3	1 to 3	at the same time that severe brain damage is communicated to the next of kin	yes	yes	no	no	no	no	yes	yes	no
577	West	Nursing Staff	Nurse - Other	Accident & Emergency	don't know	don't know	don't know	no	yes, with his/her permission in life		yes					yes	don't know	don't know	no	yes	no	no	no	no	no	no	yes	no	no	no	no	no	yes
578	West	Nursing Staff	Registered nurse	Accident & Emergency	support	yes	yes	yes	yes, with his/her permission in life	yes	yes					yes	yes	yes	yes	yes	yes	yes	yes	no	yes	yes	yes	yes	yes	no	yes	yes	yes	1 to 3	none	1 to 3	1 to 3	none	1 to 3	in a separate conversation after the next of kin has been informed that their loved one is brain dead	yes	yes	yes	yes	no	yes	yes	yes	yes
579	West	Nursing Staff	Registered nurse	Accident & Emergency	support	yes	yes	yes	yes, with his/her permission in life	yes	yes					yes	don't know	yes	yes	yes	no	yes	no	no	no	yes	yes	no	no	no	yes	yes	yes	none	none	none	4 to 6	4 to 6	none	at the same time that the next of kin is informed that their loved one is brain dead	no	yes	no	no	no	yes	yes	yes	yes
580	West	Nursing Staff	Nurse - Other	Accident & Emergency	support	yes	yes	yes	yes, with his/her permission in life	no	yes					yes	don't know	don't know	no	yes	don't know	no	yes	yes	no	yes	yes	no	no	no	no	yes	yes	none	none	none	none	none	none	in a separate conversation after the next of kin has been informed that their loved one is brain dead	no	no	no	no	yes	no	yes	yes	yes
581	West	Nursing Staff	Specialised nurse	Accident & Emergency	support	yes	yes	yes	yes, without his/her permission in life	yes	yes					yes	yes	yes	no	yes	yes	no	no	no	no	no	yes	no	yes	yes	no	no	yes	none	none	none	none	none	none	at the same time that severe brain damage is communicated to the next of kin	yes	yes	no	yes	no	yes	no	no	no
582	West	Nursing Staff	Registered nurse	Accident & Emergency	support	yes	yes	yes	yes, with his/her permission in life	no	yes					don't know	don't know	don't know	no	don't know	don't know	yes	no involvement	yes	yes	no involvement	yes	yes	no involvement	yes	yes	no involvement	yes	1 to 3	none	4 to 6	1 to 3	1 to 3	none	at the same time that severe brain damage is communicated to the next of kin	no	no	no	yes	yes	no	no	yes	no
583	West	Nursing Staff	Registered nurse	Accident & Emergency	support	yes	yes	yes	yes, without his/her permission in life	no	don't know		TRUE			yes	don't know	don't know	yes	yes	yes	no involvement	no involvement	no involvement	no	yes	yes
584	West	Nursing Staff	Nurse - Other	Accident & Emergency
585	West	Nursing Staff	Specialised nurse	Accident & Emergency	support	yes	yes	yes	yes, with his/her permission in life	yes	yes					yes	yes	yes	no	yes	yes	yes	yes	no	no	no	no	yes	yes	no	yes	yes	yes	none	none	none	none	none	none	in a separate conversation after the next of kin has been informed that their loved one is brain dead	yes	yes	yes	no	no	yes	no	yes	no
586	West	Nursing Staff	Specialised nurse	Accident & Emergency	support	yes, but with restrictions	no	yes	yes, with his/her permission in life	yes	yes					yes	yes	yes	yes	yes	yes	no involvement	no involvement	yes	no involvement	no involvement	yes	no	no involvement	no	no	no	yes	none	none	none	1 to 3	none	none	in a separate conversation after the next of kin has been informed that their loved one is brain dead	no	no	yes	no	yes	yes	yes	yes	yes
587	West	Nursing Staff	Registered nurse	Accident & Emergency	support	no	no	yes	don't know		yes					don't know	don't know	don't know	yes	yes	yes	yes	yes	no	no	no	yes	yes	yes	no	yes	yes	yes	none	none	none	none	none	none	don't know	no	yes	yes	no	no	yes	yes	yes	yes
588	West	Nursing Staff	Nurse - Other	Accident & Emergency	support	yes	yes	yes	yes, with his/her permission in life	yes	yes					yes	yes	yes	yes	yes	yes	yes	no involvement	yes	no	no involvement	yes	no	no	yes	no	no involvement	yes	none	none	1 to 3	none	none	none	at the same time that the next of kin is informed that their loved one is brain dead
589	East	Nursing Staff	Specialised nurse	ICU	support	yes	yes	yes	don't know	no	yes					don't know	yes	don't know	no	don't know	don't know	yes	yes	yes	yes	no	yes	yes	no	yes	yes	no	yes	none	none	none	none	none	none	at the same time that the next of kin is informed that their loved one is brain dead	no	no	no	no	no	no	no	yes	yes
590	East	Nursing Staff	Specialised nurse	ICU
591	East	Medical Staff	Physician - Other	ICU	support	yes	yes	yes	yes, with his/her permission in life	yes	yes					yes	yes	yes	yes	yes	yes	yes	yes	yes	yes	yes	yes	yes	yes	yes	yes	yes	yes	none	none	none	1 to 3	none	none	at the same time that the next of kin is informed that their loved one is brain dead	yes	yes	yes	yes	yes	yes	no	yes	no
592	East	Nursing Staff	Specialised nurse	ICU	don't know	yes, but with restrictions	yes, but with restrictions	yes	yes, with his/her permission in life	yes	don't know	TRUE	TRUE			don't know	don't know	don't know	yes	yes	no	no involvement	no involvement	yes	yes	no involvement	yes	no involvement	no involvement	yes	yes	no involvement	yes	none	none	none	none	none	none	in a separate conversation after the next of kin has been informed about the probable brain death	no	no	no	no	no	no	no	no	no
593	East	Nursing Staff	Head Nurse	ICU	support	yes	yes	yes	yes, with his/her permission in life	yes	yes					yes	yes	don't know	yes	don't know	yes	yes	yes	yes	yes	yes	yes	yes	yes	yes	yes	yes	yes	none	none	none	none	none	none	don't know	no	no	no	no	no	yes	yes	yes	yes
594	East	Nursing Staff	Specialised nurse	ICU	support	yes, but with restrictions	yes, but with restrictions	yes	yes, with his/her permission in life	yes	yes					don't know	don't know	don't know	no	don't know	don't know	no	yes	yes	no	yes	yes	no	yes	yes	no	yes	yes	none	none	none	none	none	none	in a separate conversation after the next of kin has been informed that their loved one is brain dead	no	no	no	no	no	yes	yes	yes	no
595	East	Nursing Staff	Specialised nurse	ICU	oppose	no	no	yes	yes, with his/her permission in life	yes	yes					yes	don't know	don't know	no	don't know	yes	yes	yes	yes	no involvement	no involvement	yes	yes	yes	yes	no involvement	no involvement	yes	none	none	none	none	none	none	in a separate conversation after the next of kin has been informed about the probable brain death	no	no	yes	no	no	no	yes	yes	yes
596	East	Nursing Staff	Specialised nurse	ICU	support	yes	yes, but with restrictions	yes	yes, with his/her permission in life	yes	yes
597	East	Nursing Staff	Specialised nurse	ICU	support	yes	yes	yes	yes, without his/her permission in life	yes	yes					yes	don't know	don't know	no	don't know	yes	yes	yes	yes	no involvement	no involvement	yes	no involvement	no involvement	no involvement	no involvement	no involvement	yes	none	none	none	none	none	none	at the same time that severe brain damage is communicated to the next of kin	no	no	no	no	no	no	yes	yes	yes
598	East	Nursing Staff	Specialised nurse	ICU	support	yes	yes	yes	yes, with his/her permission in life	yes	yes					yes	yes	yes	yes	no	yes	no involvement	no involvement	no involvement	no involvement	no involvement	yes	no involvement	no involvement	no involvement	no involvement	no involvement	yes	none	none	none	none	none	none	in a separate conversation after the next of kin has been informed that their loved one is brain dead	yes	no	yes	no	no	yes	no	no	no
599	Central	Medical Staff	Resident / Registrar (senior)	Accident & Emergency	support	yes	yes	yes	yes, with his/her permission in life	yes	yes					don't know	don't know	don't know	no	yes	don't know	yes	no	no	yes	no	no	yes	no	no	yes	yes	no	none	none	none	none	1 to 3	none	in a separate conversation after the next of kin has been informed that their loved one is brain dead	no	no	no	no	no	no	yes	yes	yes
600	Central	Medical Staff	Resident / Registrar (senior)	Accident & Emergency	support	yes	yes	yes	yes, with his/her permission in life	yes	yes					yes	don't know	no	no	yes	no	yes	yes	yes	yes	yes	yes	yes	yes	yes	yes	yes	yes	none	none	none	none	none	none	in a separate conversation after the next of kin has been informed that their loved one is brain dead	yes	no	no	no	no	yes	yes	yes	yes
601	Central	Nursing Staff	Specialised nurse	ICU
602	Central	Nursing Staff	Specialised nurse	ICU	support	yes, but with restrictions	no	no	yes, with his/her permission in life	yes	don't know		TRUE			yes	don't know	no	yes	don't know	yes	no	no	no	no	no involvement	no involvement	no	no	no involvement	no involvement	no involvement	yes	none	none	none	none	none	none	in a separate conversation after the next of kin has been informed about the probable brain death	yes	yes	yes	no	no	yes	yes	yes	yes
603	Central	Nursing Staff	Specialised nurse	ICU
604	Central	Nursing Staff	Specialised nurse	ICU
605	Central	Medical Staff	Resident / Registrar (senior)	Accident & Emergency	support	yes	yes	yes	yes, with his/her permission in life	no	yes					don't know	don't know	don't know	yes	don't know	don't know	no	no	no	yes	yes	yes
606	Central	Nursing Staff	Head Nurse	ICU	support	yes	yes	yes	yes, with his/her permission in life	yes	yes					yes	yes	yes	yes	no	yes	yes	yes	yes	no	no	yes	yes	yes	yes	no	no	yes	none	none	none	none	none	none	at the same time that severe brain damage is communicated to the next of kin	no	yes	no	no	no	no	yes	yes	yes
607	Central	Nursing Staff	Head Nurse	ICU	support	yes	yes	yes	yes, with his/her permission in life	yes	yes
608	Central	Nursing Staff	Specialised nurse	ICU	support	yes	yes	yes	yes, without his/her permission in life	no	yes					yes	yes	don't know	yes	yes	no	no	no	yes	yes	no	yes	no	no	yes	yes	no	yes	none	none	none	none	none	none	in a separate conversation after the next of kin has been informed that their loved one is brain dead	no	yes	yes	yes	no	yes	yes	yes	no
609	Central	Nursing Staff	Specialised nurse	ICU	support	yes	yes, but with restrictions	yes	yes, with his/her permission in life	yes	yes					yes	yes	yes	yes	don't know	yes	yes	yes	yes	yes	no involvement	yes	yes	yes	yes	yes	no involvement	yes	none	none	none	1 to 3	1 to 3	none	in a separate conversation after the next of kin has been informed that their loved one is brain dead	yes	no	no	yes	yes	yes	yes	yes	yes
610	Central	Nursing Staff	Specialised nurse	ICU	support	yes		yes	yes, with his/her permission in life	yes	yes					yes	yes	don't know	yes	yes	don't know	no involvement	no involvement	yes	no involvement	no involvement	yes	no involvement	no involvement	yes	no involvement	no involvement	yes	none	none	none	none	none	none	in a separate conversation after the next of kin has been informed about the probable brain death	yes	yes	no	yes	yes	yes	yes	yes	yes
611	Central	Nursing Staff	Registered nurse	Accident & Emergency	support	yes	yes	yes	yes, with his/her permission in life	yes	yes					yes	yes	yes	yes	don't know	no	yes	yes	yes	no	no	yes	yes	yes	yes	no	no	yes	none	none	none	none	none	none	don't know	yes	no	yes	no	no	yes	yes	yes	yes
612	Central	Nursing Staff	Specialised nurse	Accident & Emergency	support	yes	yes	yes	yes, with his/her permission in life	yes	yes					yes	don't know	yes	yes	yes	don't know	no	no involvement	no involvement	no involvement	no	yes	no	no	no involvement	no involvement	no	yes	none	none	none	none	none	none	in a separate conversation after the next of kin has been informed that their loved one is brain dead	no	no	no	no	no	no	yes	yes	yes
613	Central	Nursing Staff	Specialised nurse	Accident & Emergency	support	yes	yes	yes	yes, with his/her permission in life	yes	yes					don't know	yes	don't know	no	don't know	don't know	no involvement	no involvement	no involvement	yes	no involvement	yes	no involvement	no involvement	no involvement	yes	no involvement	yes	none	none	1 to 3	1 to 3	1 to 3	none	in a separate conversation after the next of kin has been informed that their loved one is brain dead	no	yes	no	yes	yes	yes	yes	yes	no
614	Central	Nursing Staff	Nurse - Other	Accident & Emergency	support	yes	yes	no	yes, with his/her permission in life	no	yes					don't know	don't know	don't know	no	don't know	no	yes	yes	no involvement	no involvement	no involvement	no involvement	no involvement	no involvement	no involvement	no involvement	no involvement	no involvement	none	none	none	none	none	none	in a separate conversation after the next of kin has been informed about the probable brain death	no	no	no	no	no	no	no	no	no
615	Central	Nursing Staff	Registered nurse	Accident & Emergency	support	yes	yes	yes	yes, with his/her permission in life	yes	yes					don't know	don't know	don't know	no	don't know	no	no	no	no	no	no	yes	no	no	yes	no	no	yes	none	none	none	none	none	none	in a separate conversation after the next of kin has been informed that their loved one is brain dead	no	no	no	no	no	no	yes	yes	yes
616	Central	Nursing Staff	Registered nurse	Accident & Emergency	support	yes	yes	no	yes, with his/her permission in life	yes	yes					yes	yes	don't know	yes	don't know	don't know	no involvement	no involvement	no involvement	no	no involvement	yes	no	yes	no	no	no	yes	none	none	none	1 to 3	none	none	in a separate conversation after the next of kin has been informed that their loved one is brain dead	no	no	no	no	no	no	yes	yes	yes
617	Central	Nursing Staff	Specialised nurse	Accident & Emergency	don't know	don't know	don't know	yes	yes, with his/her permission in life	yes	yes					yes	yes	yes	yes	yes	yes	yes	yes	yes	no	no	yes	yes	yes	yes	no	no	yes	none	none	none	none	none	none	at the same time that severe brain damage is communicated to the next of kin	yes	yes	yes	yes	no	yes	yes	yes	yes
618	Central	Nursing Staff	Specialised nurse	Accident & Emergency	support	yes	yes	yes	yes, with his/her permission in life	yes	yes					yes	don't know	yes	yes	yes	yes	yes	yes	no	no	no	yes	yes	yes	yes	no	no	yes	none	none	none	none	none	none	in a separate conversation after the next of kin has been informed about the probable brain death	no	no	no	no	no	yes	yes	yes	yes
619	Central	Nursing Staff	Specialised nurse	ICU	support	yes, but with restrictions	yes	yes	yes, with his/her permission in life	yes	yes					yes	yes	don't know	no	no	no	no involvement	no involvement	yes	no involvement	no involvement	yes	no involvement	no involvement	yes	no involvement	no involvement	yes	none	none	none	none	none	none	at the same time that the next of kin is informed that their loved one is brain dead	no	yes	no	yes	yes	yes	no	yes	yes
620	Central	Nursing Staff	Registered nurse	ICU	support	yes	yes	yes	yes, with his/her permission in life	yes	yes
621	Central	Nursing Staff	Assistant Nurse	ICU	support	yes	yes	no	don't know		don't know		TRUE			yes	don't know	yes	yes	don't know	yes	no involvement	no involvement	no involvement	no involvement	no involvement	no involvement	no involvement	no involvement	no involvement	no involvement	no involvement	no involvement	none	none	none	none	none	none	in a separate conversation after the next of kin has been informed that their loved one is brain dead	no	no	no	no	no	yes	yes	yes	yes
622	Central	Medical Staff	Resident / Registrar (senior)	Accident & Emergency	support	yes, but with restrictions	yes, but with restrictions	no	don't know		don't know		TRUE
623	Central	Medical Staff	Resident / Registrar (senior)	Accident & Emergency	support	yes	yes	yes	no	yes	yes					don't know	don't know	don't know	no	don't know	no	yes	yes	yes	yes	yes	yes	yes	no	yes	yes	yes	yes	none	none	none	none	none	none	at the same time that the next of kin is informed that their loved one is brain dead	no	no	no	no	no	no	yes	yes	yes
624	Central	Medical Staff	Physician - Other	ICU	support	yes, but with restrictions	yes	yes	yes, with his/her permission in life	yes	yes					yes	yes	yes	yes	no	yes	yes	yes	yes	yes	yes	yes	yes	yes	yes	yes	yes	yes	1 to 3	none	none	4 to 6	1 to 3	none	in a separate conversation after the next of kin has been informed about the probable brain death	yes	yes	yes	yes	yes	yes	yes	yes	yes
625	Central	Nursing Staff	Registered nurse	ICU	don't know	yes	yes	no	yes, with his/her permission in life	yes	yes					don't know	don't know	don't know	no	don't know	no	no	no	no	no involvement	no involvement	yes	no	no	no	no involvement	no involvement	yes	none	none	none	none	none	none	don't know	no	no	no	no	no	no	no	no	no
626	Central	Nursing Staff	Specialised nurse	ICU	don't know	no	yes, but with restrictions	no	yes, with his/her permission in life	yes	no			TRUE		no	don't know	no	no	no	no	yes	no	yes	yes	no	yes	no involvement	no	yes	no involvement	no	yes	none	none	none	1 to 3	none	none	in a separate conversation after the next of kin has been informed that their loved one is brain dead	yes	yes	yes	yes	yes	yes	yes	yes	yes
627	Central	Medical Staff	Resident / Registrar (senior)	Accident & Emergency	support	yes	yes	yes	yes, with his/her permission in life	yes	yes					don't know	don't know	don't know	no	don't know	no	no involvement	no involvement	no involvement	no	yes	yes	no	no involvement	no	no involvement	yes	yes	none	none	none	none	none	none	in a separate conversation after the next of kin has been informed about the probable brain death	no	no	no	no	no	no	yes	yes	yes
628	Central	Nursing Staff	Specialised nurse	ICU	support	yes	yes	yes	yes, with his/her permission in life	yes	yes					yes	yes	don't know	yes	yes	no	no	no	no	no	no	no	no	no	no	no	no	no	none	none	none	none	none	none	in a separate conversation after the next of kin has been informed that their loved one is brain dead	no	no	no	no	no	no	no	no	no
629	Central	Medical Staff	Resident / Registrar (senior)	ICU	don't know	no	no	yes	yes, with his/her permission in life	yes	don't know			TRUE		yes	yes	don't know	yes	yes	yes	yes	yes	yes	yes	yes	yes	yes	yes	yes	yes	yes	yes	none	none	none	none	none	none	in a separate conversation after the next of kin has been informed that their loved one is brain dead	yes	yes	yes	no	no	yes	no	no	no
630	Central	Medical Staff	Resident / Registrar (senior)	ICU	support	yes	yes	yes	yes, with his/her permission in life	yes	yes					yes	yes	no	yes	no	yes	yes	yes	yes	yes	yes	yes	yes	yes	yes	yes	yes	yes	none	none	none	none	none	none	at the same time that the next of kin is informed that their loved one is brain dead	yes	yes	yes	yes	yes	yes	no	no	no
631	Central	Nursing Staff	Registered nurse	Accident & Emergency	support	yes	yes	yes	yes, with his/her permission in life	yes	yes					don't know	don't know	don't know	no	don't know	no	no	no	no	no	yes	yes	no	no	no	no	no	yes	none	none	none	none	none	none	in a separate conversation after the next of kin has been informed about the probable brain death	no	no	no	no	yes	yes	yes	yes	yes
632	West	Nursing Staff	Specialised nurse	ICU	support	yes, but with restrictions	yes, but with restrictions	yes	yes, with his/her permission in life	no	yes					yes	yes	don't know	no	yes	don't know	no	no	no	yes	yes	yes	no	no	no	yes	yes	yes	none	none	none	1 to 3	1 to 3	none	in a separate conversation after the next of kin has been informed about the probable brain death	no	no	no	yes	no	yes	yes	yes	yes
633	West	Nursing Staff	Specialised nurse	ICU	support	yes, but with restrictions	yes, but with restrictions	yes	yes, with his/her permission in life	no	yes					yes	yes	don't know	no	yes	don't know	no	no	no	yes	no	yes	no	no involvement	no involvement	yes	yes	yes
634	West	Nursing Staff	Registered nurse	Accident & Emergency	support	yes	yes	yes	yes, without his/her permission in life	yes	yes					yes	don't know	yes	no	yes	no	no involvement	no involvement	yes	no involvement	no involvement	yes	no	no involvement	yes	no involvement	no involvement	yes	none	none	none	none	none	none	at the same time that severe brain damage is communicated to the next of kin	no	no	no	no	no	no	yes	yes	yes
635	West	Nursing Staff	Specialised nurse	ICU	support	yes	no	yes	yes, with his/her permission in life	yes	yes					don't know	don't know	yes	no	yes	no	yes	yes	yes	yes	no	yes	yes	yes	yes	yes	no involvement	yes	1 to 3	1 to 3	1 to 3	1 to 3	none	none	at the same time that the next of kin is informed that their loved one is brain dead	yes	no	yes	yes	yes	yes	no	no	no
636	West	Medical Staff	Resident (junior)	Accident & Emergency	support	yes	yes	yes	yes, with his/her permission in life	yes	yes					don't know	don't know	yes	no	don't know	no	yes	yes	no	yes	yes	yes	yes	no involvement	no	yes	yes	yes	none	none	none	1 to 3	1 to 3	none	in a separate conversation after the next of kin has been informed that their loved one is brain dead	no	no	no	yes	no	yes	yes	yes	yes
637	West	Medical Staff	Resident (junior)	Accident & Emergency	support	yes	yes, but with restrictions	no	yes, with his/her permission in life	yes	yes					don't know	don't know	don't know	no	don't know	no	yes	no involvement	no	yes	yes	yes	yes	no	no	yes	yes	yes	1 to 3	none	none	none	none	none	in a separate conversation after the next of kin has been informed about the probable brain death	no	no	no	no	yes	no	yes	yes	yes
638	West	Nursing Staff	Specialised nurse	Accident & Emergency	support	yes	yes	yes	yes, with his/her permission in life	no	yes					yes	yes	don't know	yes	don't know	yes	no	yes	no	no	no	yes	yes	yes	yes	no	no	yes	none	none	none	none	none	none	in a separate conversation after the next of kin has been informed that their loved one is brain dead	no	no	no	yes	no	yes	yes	yes	yes
639	West	Nursing Staff	Registered nurse	ICU	support	yes	yes	no	yes, with his/her permission in life	yes	no	TRUE	TRUE			yes	don't know	yes	yes	yes	yes	yes	yes	no	no	no	yes	no	no	no	no	no	yes	none	none	none	none	none	none	in a separate conversation after the next of kin has been informed that their loved one is brain dead	no	no	no	no	no	no	yes	yes	yes
640	West	Nursing Staff	Specialised nurse	ICU	support	yes, but with restrictions	yes	yes	yes, with his/her permission in life	yes	yes					yes	yes	don't know	yes	don't know	don't know	no involvement	no involvement	no involvement	no involvement	no involvement	yes	no involvement	no involvement	yes	no involvement	no involvement	yes	none	none	none	none	none	none	don't know	no	no	no	no	no	yes	no	no	no
641	West	Nursing Staff	Chief physician	Accident & Emergency	don't know	no	no	yes	yes, with his/her permission in life	yes	yes					yes	don't know	don't know	yes	no	yes	yes	no involvement	no involvement	no involvement	no involvement	yes	yes	yes	no involvement	no	no involvement	yes	none	none	none	none	none	none	at the same time that severe brain damage is communicated to the next of kin	no	no	no	no	no	yes	yes	yes	no
642	West	Nursing Staff	Specialised nurse	Accident & Emergency	support	yes	yes	yes	yes, with his/her permission in life	yes	yes					don't know	don't know	don't know	no	don't know	no	no	no	no involvement	no	no involvement	no	no involvement	no involvement	no	no	no involvement	no	none	none	none	none	none	none	at the same time that severe brain damage is communicated to the next of kin	no	no	no	no	no	no	yes	no	no
643	West	Nursing Staff	Specialised nurse	Accident & Emergency	support	yes	don't know	yes	yes, with his/her permission in life	yes	yes					don't know	yes	don't know	yes	yes	yes	yes	no involvement	yes	yes	yes	yes	yes	no involvement	no involvement	yes	yes	yes	1 to 3	none	1 to 3	none	none	none	in a separate conversation after the next of kin has been informed that their loved one is brain dead	yes	yes	no	yes	no	yes	no	yes	yes
644	West	Nursing Staff	Specialised nurse	Accident & Emergency
645	West	Nursing Staff	Specialised nurse	Accident & Emergency	support	yes		yes	yes, with his/her permission in life	yes	yes					no	don't know	no	no	no	no	no	no involvement	no involvement	no involvement	no involvement	yes	no	no	no	yes	yes	yes	none	none	none	none	none	none	at the same time that severe brain damage is communicated to the next of kin	no	no	no	no	no	no	yes	yes	no
646	West	Nursing Staff	Registered nurse	Accident & Emergency	support	yes	yes	yes	yes, with his/her permission in life	yes	yes					don't know	don't know	don't know	no	don't know	don't know	no	no	no	yes	no	yes	no	no	no	yes	no	yes	none	none	none	none	none	none	in a separate conversation after the next of kin has been informed that their loved one is brain dead	no	no	no	no	no	no	yes	yes	no
647	West	Nursing Staff	Registered nurse	Accident & Emergency	support	yes	yes	no	yes, with his/her permission in life	yes	yes					don't know	don't know	don't know	no	don't know	don't know	yes	yes	yes	yes	yes	yes	no	no	no	yes	yes	yes	none	none	none	none	none	none	in a separate conversation after the next of kin has been informed that their loved one is brain dead	no	yes	yes	yes	no	no	no	no	no
648	West	Medical Staff	Resident (junior)	Accident & Emergency	support	yes	yes	yes	yes, with his/her permission in life	yes	yes					don't know	don't know	don't know	no	don't know	don't know	no	no	no involvement	no	no	no	no	no	no	no involvement	no	no	none	none	none	none	none	none	in a separate conversation after the next of kin has been informed about the probable brain death	no	no	no	no	no	no	yes	yes	yes
649	West	Nursing Staff	Registered nurse	ICU	support	yes	yes	yes	yes, with his/her permission in life	no	yes					yes	yes	yes	no	no	no	no involvement	yes	yes	yes	yes	yes	yes	yes	yes	yes	yes	yes	none	none	none	none	none	none	in a separate conversation after the next of kin has been informed that their loved one is brain dead	no	no	no	no	no	no	yes	yes	yes
650	West	Nursing Staff	Registered nurse	ICU	support	yes	yes	yes	yes, with his/her permission in life	yes	yes					yes	don't know	yes	no	don't know	yes	yes	yes	yes	no	no	yes	yes	yes	yes	no	no	yes	none	none	none	none	none	none	at the same time that severe brain damage is communicated to the next of kin	no	no	no	no	no	yes	no	no	no
651	West	Nursing Staff	Registered nurse	ICU	support	yes	yes	yes	yes, with his/her permission in life	yes	yes					yes	don't know	don't know	no	don't know	no	no	no involvement	yes	no	no	yes	no	no	no	no	no	yes	none	none	none	none	none	none	in a separate conversation after the next of kin has been informed about the probable brain death	no	no	no	no	no	no	yes	yes	yes
652	West	Nursing Staff	Registered nurse	Accident & Emergency	support	yes, but with restrictions	yes	yes	yes, with his/her permission in life	yes	yes					don't know	don't know	don't know	no	yes	no	no	no	no	yes	no	yes	no	no	no	yes	no	yes	none	none	none	none	none	none	don't know	no	no	no	no	no	no	no	no	yes
653	West	Nursing Staff	Registered nurse	ICU	support	yes, but with restrictions	no	yes	yes, with his/her permission in life	yes	yes					yes	yes	no	no	yes	no	no	no	yes	yes	no	no	no	no	no	yes	no	no	1 to 3	none	1 to 3	1 to 3	1 to 3	1 to 3	in a separate conversation after the next of kin has been informed about the probable brain death	no	no	no	no	no	yes	no	yes	yes
654	West	Medical Staff	Chief physician	ICU	support	yes	yes	no	yes, with his/her permission in life	yes	yes					yes	yes	yes	yes	yes	yes	yes	yes	yes	yes	yes	yes	yes	yes	yes	yes	yes	yes	none	none	none	1 to 3	none	none	in a separate conversation after the next of kin has been informed about the probable brain death	no	no	no	no	no	no	no	no	no
655	West	Nursing Staff	Specialised nurse	ICU	support	yes	yes	yes	yes, with his/her permission in life	yes	yes					don't know	don't know	don't know	no	don't know	no	no	no	no	no	no	no	no	no	no	no	no	no	none	none	none	none	none	none	in a separate conversation after the next of kin has been informed about the probable brain death	no	no	no	yes	no	yes	yes	yes	yes
656	West	Nursing Staff	Registered nurse	Accident & Emergency	support	yes	yes	yes	yes, with his/her permission in life	yes	yes					don't know	don't know	don't know	no	no	no	yes	yes	yes	yes	no involvement	yes	no	yes	yes	no involvement	no involvement	yes	none	none	none	none	none	none	in a separate conversation after the next of kin has been informed about the probable brain death	no	no	no	no	yes	yes	yes	yes	yes
657	West	Nursing Staff	Head Nurse	ICU	support	yes	yes	yes	yes, with his/her permission in life	yes	yes					yes	yes	yes	yes	no	yes	yes	yes	yes	no involvement	no involvement	yes	yes	yes	yes	no involvement	no involvement	yes	none	none	none	none	none	none	in a separate conversation after the next of kin has been informed that their loved one is brain dead	yes	yes	yes	yes	no	yes	no	no	no
658	West	Nursing Staff	Registered nurse	ICU	don't know	no	no	no	don't know	no	yes			TRUE		yes	no	no	yes	yes	yes	yes	yes	yes	yes	yes	yes	yes	yes	yes	yes	yes	yes	none	1 to 3	none	none	none	none	in a separate conversation after the next of kin has been informed that their loved one is brain dead	yes	yes	no	no	no	yes	no	yes	no
659	West	Nursing Staff	Registered nurse	ICU
660	West	Nursing Staff	Specialised nurse	Accident & Emergency	support	yes	yes	yes	yes, with his/her permission in life	no	yes					no	don't know	don't know	no	don't know	don't know	yes	yes	yes	no	no	no	yes	no	no	no	no	yes	none	none	none	none	none	none	at the same time that severe brain damage is communicated to the next of kin	yes	no	no	yes	no	no	yes	yes	yes
661	West	Nursing Staff	Registered nurse	Accident & Emergency	support	yes	yes	yes	yes, with his/her permission in life	yes	yes					yes	don't know	don't know	yes	yes	don't know	yes	yes	yes	yes	yes	yes	yes	yes	yes	yes	yes	yes	none	none	none	none	none	none	at the same time that the next of kin is informed that their loved one is brain dead	yes	yes	yes	yes	yes	yes	yes	yes	yes
662	West	Medical Staff	Resident (junior)	Accident & Emergency	support	yes	yes	yes	yes, with his/her permission in life	no	yes					don't know	don't know	don't know	no	don't know	don't know	no	no	no	yes	yes	yes	yes	no	no	yes	yes	yes	none	none	none	1 to 3	none	none	at the same time that the next of kin is informed that their loved one is brain dead	no	no	no	yes	no	yes	yes	yes	yes
663	West	Nursing Staff	Registered nurse	ICU	support	yes	yes, but with restrictions	yes	yes, with his/her permission in life	yes	yes					don't know	don't know	yes	yes	yes	yes	yes	yes	yes	no	no	yes	no	yes	no	no	no	yes	none	none	none	none	none	none	at the same time that the next of kin is informed that their loved one is brain dead	no	no	no	no	no	no	yes	yes	yes
664	West	Nursing Staff	Specialised nurse	Accident & Emergency	support	yes	yes	yes	yes, with his/her permission in life	yes	yes					don't know	don't know	don't know	yes	yes	don't know	yes	yes	yes	yes	yes	yes	no	no	no	yes	no	yes	none	none	none	none	none	none	in a separate conversation after the next of kin has been informed about the probable brain death	no	no	no	no	no	no	yes	yes	yes
665	West	Nursing Staff	Specialised nurse	Accident & Emergency
666	West	Nursing Staff	Specialised nurse	Accident & Emergency	support	yes	yes	yes	yes, without his/her permission in life	yes	yes					don't know	yes	don't know	no	yes	no	no	no	no	no	no	no	yes	no	yes	no	no	yes	none	none	none	none	none	none	at the same time that severe brain damage is communicated to the next of kin	no	yes	no	yes	no	yes	yes	yes	yes
667	West	Nursing Staff	Registered nurse	Accident & Emergency	support	yes	yes	yes	yes, without his/her permission in life	yes	yes					no	no	no	yes	yes	no	no	no	no	no	no	yes	yes	no	yes	no	no	yes	none	none	none	1 to 3	none	none	in a separate conversation after the next of kin has been informed that their loved one is brain dead	yes	yes	yes	yes	no	yes	yes	yes	yes
668	West	Medical Staff	Resident (junior)	ICU	support	yes	yes	yes	yes, with his/her permission in life	yes	yes					no	no	no	no	no	no	no	no	no	no	no	yes	no	no	no	no	no	no	none	none	none	none	none	none	in a separate conversation after the next of kin has been informed that their loved one is brain dead	no	no	no	no	no	no	yes	yes	yes
669	West	Medical Staff	Resident (junior)	Accident & Emergency	support	yes	don't know	no	yes, without his/her permission in life	yes	don't know			TRUE		don't know	don't know	don't know	no	don't know	don't know	no involvement	no involvement	no involvement	no involvement	no involvement	yes	no	no	no	no	no	yes	none	none	none	none	none	none	don't know	no	no	no	no	no	no	yes	no	no
670	West	Medical Staff	Resident (junior)	ICU	support	yes	yes	yes	yes, with his/her permission in life	yes	yes					don't know	yes	don't know	no	don't know	yes	yes	yes	yes	yes	yes	yes	yes	yes	yes	yes	yes	yes	none	none	none	1 to 3	1 to 3	none	at the same time that severe brain damage is communicated to the next of kin	no	no	no	yes	yes	no	yes	yes	yes
671	West	Medical Staff	Resident (junior)	ICU	support	yes	yes	yes	yes, with his/her permission in life	yes	yes					yes	yes	yes	no	don't know	yes	no	yes	no	no	no	yes	yes	yes	no	yes	yes	yes	none	none	none	1 to 3	1 to 3	none	in a separate conversation after the next of kin has been informed about the probable brain death	no	no	no	no	no	no	yes	yes	no
672	West	Nursing Staff	Registered nurse	Accident & Emergency	support	yes	yes	no	yes, with his/her permission in life	no	don't know	TRUE	TRUE			don't know	don't know	don't know	no	don't know	no	yes	yes	no	no	no	yes	no	no	no	no	no	yes	none	none	none	none	none	none	at the same time that the next of kin is informed that their loved one is brain dead	no	no	no	no	no	no	yes	yes	yes
673	West	Medical Staff	Resident (junior)	ICU	support	yes	don't know	no	yes, with his/her permission in life	yes	yes					no	don't know	don't know	no	no	no	no	no	no	no	no	no	no	no	no	no	no	yes	none	none	none	1 to 3	none	none	in a separate conversation after the next of kin has been informed that their loved one is brain dead	no	no	no	no	no	no	yes	yes	yes
674	West	Nursing Staff	Specialised nurse	ICU	support	yes	yes, but with restrictions	no	yes, with his/her permission in life	yes	yes					don't know	don't know	don't know	yes	yes	no	no	no	no	no	no	no	no	no	no	no	no	no	none	none	1 to 3	none	none	none	in a separate conversation after the next of kin has been informed about the probable brain death	no	no	no	yes	no	yes	yes	yes	yes
675	West	Medical Staff	Physician - Other	Neurosurgery/Neurology
676	West	Nursing Staff	Nurse - Other	ICU	support	yes	yes	yes	yes, with his/her permission in life	yes	yes					don't know	don't know	yes	yes	yes	yes	no involvement	no involvement	no involvement	no involvement	no involvement	no involvement	no involvement	no involvement	no involvement	no involvement	no involvement	no involvement	none	none	none	none	none	none	at the same time that severe brain damage is communicated to the next of kin	no	no	no	no	no	no	no	no	no
677	West	Nursing Staff	Specialised nurse	ICU	support	yes, but with restrictions	yes	yes	yes, with his/her permission in life	yes	yes					yes	don't know	don't know	yes	yes	don't know	yes	yes	yes	no	no	no	yes	yes	yes	no	no	no	none	none	none	none	none	none	at the same time that the next of kin is informed that their loved one is brain dead	yes	yes	no	yes	no	no	yes	yes	yes
678	West	Nursing Staff	Specialised nurse	ICU	support	yes	yes	yes	yes, with his/her permission in life	yes	yes					no	no	yes	yes	no	no	no	no	no	no	no	no	no	yes	yes	no	no	no	none	none	none	none	none	none	at the same time that severe brain damage is communicated to the next of kin	no	no	no	yes	no	yes	yes	yes	yes
679	West	Nursing Staff	Registered nurse	Accident & Emergency	support	yes	yes	yes	yes, with his/her permission in life	yes	yes
680	West	Nursing Staff	Specialised nurse	ICU	support	yes	yes	yes	yes, with his/her permission in life	yes	yes					yes	yes	don't know	yes	yes	don't know	yes	yes	no	no	no	yes	no	yes	yes	no	no	yes	none	none	none	none	none	none	in a separate conversation after the next of kin has been informed that their loved one is brain dead	no	no	no	no	no	no	yes	yes	yes
681	West	Nursing Staff	Registered nurse	ICU	support	yes	yes	yes	yes, with his/her permission in life	yes	yes					no	no	no	yes	no	no	no	no	no	no	no	no	no	no	no	no	no	no	none	none	none	none	none	none	in a separate conversation after the next of kin has been informed about the probable brain death	no	no	no	no	no	no	yes	yes	yes
682	West	Medical Staff	Resident (junior)	Accident & Emergency	support	yes	yes	yes	yes, without his/her permission in life	yes	yes					don't know	don't know	don't know	no	don't know	yes	no involvement	yes	yes	yes	yes	yes	yes	yes	no	yes	no	no	none	none	none	none	none	none	at the same time that the next of kin is informed that their loved one is brain dead	no	no	no	yes	no	yes	yes	yes	no
683	West	Nursing Staff	Specialised nurse	ICU	support	yes	yes	yes	yes, with his/her permission in life	yes	yes					yes	yes	yes	yes	no	yes	yes	yes	yes	yes	no	yes	yes	yes	yes	yes	no	yes	none	none	none	1 to 3	1 to 3	none	at the same time that the next of kin is informed that their loved one is brain dead	yes	yes	no	yes	yes	yes	no	no	no
684	West	Nursing Staff	Nurse - Other	ICU	support	yes	yes	yes	yes, with his/her permission in life	yes	don't know		TRUE	TRUE		don't know	don't know	don't know	yes	yes	yes	no involvement	no involvement	no involvement	no involvement	no involvement	yes	no involvement	no involvement	no involvement	no involvement	no involvement	yes	none	none	none	none	none	none	don't know	no	no	no	yes	no	no
685	West	Nursing Staff	Registered nurse	Accident & Emergency	support	yes	yes	yes	yes, with his/her permission in life	yes	don't know		TRUE		TRUE	don't know	don't know	don't know	no	don't know	don't know	yes	no	no	no	no	yes	no	no	no	no	no	yes	none	none	none	none	none	none	at the same time that the next of kin is informed that their loved one is brain dead	no	no	no	no	no	no	yes	yes	yes
686	West	Nursing Staff	Nurse - Other	ICU	don't know	yes		yes	don't know		yes					yes	yes	yes	yes	yes	yes	yes	yes	no	no	yes	yes	no	yes	no	no	no	yes	none	none	none	none	none	none	in a separate conversation after the next of kin has been informed about the probable brain death	no	no	no	no	no	yes	no	no	no
687	West	Nursing Staff	Specialised nurse	ICU
688	West	Nursing Staff	Registered nurse	ICU	support	yes, but with restrictions	don't know	yes	yes, with his/her permission in life	yes	yes					don't know	don't know	don't know	yes	don't know	don't know	no	yes	no	no	no	no	no	yes	no	no	no	no	none	none	none	none	none	none	don't know	no	no	no	no	no	no	yes	yes	no
689	West	Nursing Staff	Registered nurse	ICU	support	yes	yes	yes	yes, with his/her permission in life	yes	yes					yes	don't know	don't know	yes	no	yes	no	no	no	yes	no	yes	no	no	no	yes	no	yes	none	none	none	1 to 3	1 to 3	none	at the same time that severe brain damage is communicated to the next of kin	no	no	no	no	no	no	yes	yes	yes
690	West	Medical Staff	Resident (junior)	Accident & Emergency
691	West	Nursing Staff	Specialised nurse	Accident & Emergency	support	yes	yes	yes	yes, without his/her permission in life	no	yes					don't know	don't know	don't know	no	don't know	no	no	no	yes	no	no	yes	no	no	no	no	no	yes	none	none	none	none	none	none	don't know	yes	no	no	yes	no	yes	yes	yes	yes
692	West	Nursing Staff	Registered nurse	ICU	support	yes	yes	yes	yes, with his/her permission in life	yes	yes					don't know	don't know	don't know	yes	yes	don't know	no	no	no	no involvement	no involvement	yes	no	no	no	no	no involvement	yes	none	none	none	none	none	none	in a separate conversation after the next of kin has been informed about the probable brain death	no	no	no	no	yes	yes	yes	yes	yes
693	West	Nursing Staff	Registered nurse	Accident & Emergency	support	yes	yes	yes	yes, with his/her permission in life	yes	yes					yes	yes	yes	yes	yes	yes	yes	yes	yes	no	no	yes	yes	yes	yes	no	no	yes	none	none	none	none	none	none	in a separate conversation after the next of kin has been informed that their loved one is brain dead	yes	no	yes	yes	no	yes	yes	yes	no
694	West	Nursing Staff	Registered nurse	Accident & Emergency	support	yes	don't know	yes	yes, with his/her permission in life	no	yes					don't know	don't know	don't know	no	don't know	no	no	no	no	no	no	no	no	no	no	no	yes	yes	none	none	none	none	none	none	at the same time that severe brain damage is communicated to the next of kin	no	no	no	no	no	no	no	no	no
695	West	Nursing Staff	Specialised nurse	Accident & Emergency	support	yes	yes	yes	yes, with his/her permission in life	yes	yes					yes	yes	yes	no	yes	yes	no involvement	no involvement	no involvement	no involvement	no involvement	yes	no	no	no	no	yes	yes	none	none	none	none	none	none	at the same time that severe brain damage is communicated to the next of kin	no	no	no	yes	no	yes	yes	yes	yes
696	West	Nursing Staff	Registered nurse	ICU	support	yes	yes	yes	yes, with his/her permission in life	no	yes					don't know	don't know	don't know	yes	don't know	yes	no	yes	yes	no	no	no	no	yes	yes	no	no	no	none	none	none	none	none	none	at the same time that the next of kin is informed that their loved one is brain dead	no	no	no	no	no	no	yes	yes	yes
697	West	Medical Staff	Resident (junior)	Accident & Emergency	support	yes	yes	yes	yes, with his/her permission in life	yes	no	TRUE				don't know	don't know	don't know	no	don't know	don't know	no involvement	yes	yes	no	yes	yes	no	no	no	no	yes	yes	none	none	none	none	none	none	in a separate conversation after the next of kin has been informed that their loved one is brain dead	no	no	no	yes	yes	yes	yes	yes	no
698	West	Medical Staff	Resident (junior)	Accident & Emergency	support	yes	yes	yes	yes, with his/her permission in life	yes	yes					don't know	don't know	don't know	no	don't know	no	no	no	no	yes	no	yes	no	no	no	yes	no	yes	none	none	none	1 to 3	none	none	in a separate conversation after the next of kin has been informed about the probable brain death	no	no	no	no	no	yes	yes	yes	yes
699	West	Nursing Staff	Registered nurse	ICU	support	yes	yes	yes	yes, without his/her permission in life	yes	yes					yes	don't know	yes	yes	yes	yes	no	yes	no	no	no	yes	yes	yes	yes	no	no	yes	none	none	none	none	none	none	at the same time that severe brain damage is communicated to the next of kin	no	no	no	yes	no	yes	no	no	no
700	West	Nursing Staff	Specialised nurse	ICU	support	yes, but with restrictions	no	yes	yes, with his/her permission in life	yes	yes					no	no	no	yes	yes	yes	no	no	yes	no	no	yes	no	no	yes	yes	no	yes	none	none	none	none	none	none	in a separate conversation after the next of kin has been informed that their loved one is brain dead	no	yes	no	yes	no	yes	yes	yes	yes
701	West	Medical Staff	Physician - Other	Neurosurgery/Neurology	support	yes	yes	yes	yes, with his/her permission in life	yes	yes					don't know	don't know	don't know	no	don't know	don't know	no involvement	no involvement	no involvement	yes	no involvement	yes	no involvement	no involvement	no involvement	yes	no involvement	yes	none	none	none	none	none	none	in a separate conversation after the next of kin has been informed about the probable brain death	no	no	no	yes	no	no	no	no	no
702	West	Medical Staff	Chief physician	Accident & Emergency	support	yes	yes	yes	yes, with his/her permission in life	yes	yes					yes	yes	don't know	yes	yes	don't know	yes	yes	yes	yes	yes	yes	yes	yes	yes	yes	yes	yes	4 to 6	none	1 to 3	1 to 3	4 to 6	none	in a separate conversation after the next of kin has been informed about the probable brain death	no	no	no	no	no	yes	no	no	no
703	West	Nursing Staff	Head Nurse	Accident & Emergency	support	yes	yes	yes	yes, with his/her permission in life	yes	yes					don't know	don't know	don't know	yes	no	yes	no	yes	no	no	no	yes	no	no	no	no	no	yes	none	none	none	none	none	none	at the same time that severe brain damage is communicated to the next of kin	yes	no	yes	no	no	yes	yes	no	yes
704	West	Medical Staff	Physician - Other	Accident & Emergency	support	yes	yes	yes	yes, without his/her permission in life	yes	yes					yes	no	yes	yes	yes	yes	yes	yes	no	yes	no	yes	yes	yes	no	yes	yes	yes	none	none	none	1 to 3	none	none	in a separate conversation after the next of kin has been informed about the probable brain death	no	no	yes	no	no	yes	yes	yes	no
705	West	Nursing Staff	Registered nurse	ICU	support	yes, but with restrictions	yes	yes	yes, with his/her permission in life	yes	yes					yes	don't know	no	yes	no	don't know	no	no involvement	no	no	no	yes	no	no	yes	no	no	yes	none	none	none	none	none	none	don't know	no	no	no	no	no	no	no	no	no
706	West	Nursing Staff	Registered nurse	Accident & Emergency	support	yes, but with restrictions	yes, but with restrictions	yes	yes, with his/her permission in life	no	yes					yes	yes	yes	no	don't know	no	yes	no	no	yes	yes	yes	yes	no	yes	yes	yes	yes	none	none	none	none	none	none	at the same time that the next of kin is informed that their loved one is brain dead	no	no	no	yes	no	no	yes	yes	yes
707	West	Nursing Staff	Registered nurse	Accident & Emergency	don't know	don't know	don't know	no	don't know		don't know		TRUE			don't know	don't know	don't know	yes	don't know	don't know	yes	yes	yes	yes	yes	yes	no	yes	yes	yes	yes	yes	none	none	none	none	none	none	in a separate conversation after the next of kin has been informed that their loved one is brain dead	no	no	no	no	no	no	yes	yes	yes
708	West	Nursing Staff	Student Nurse	Accident & Emergency	support	yes	yes	yes	yes, with his/her permission in life	no	yes					don't know	don't know	don't know	no	don't know	don't know	no	no	no	no	no	yes	no	no	no	no	no	yes	none	none	none	none	none	none	in a separate conversation after the next of kin has been informed about the probable brain death	no	no	no	no	no	no	yes	yes	yes
709	West	Nursing Staff	Registered nurse	Accident & Emergency	support	yes	yes, but with restrictions	yes	yes, with his/her permission in life	no	yes					don't know	don't know	don't know	no	no	no	no	no	no	yes	yes	yes	no	no	no	yes	yes	yes	none	none	none	none	1 to 3	none	in a separate conversation after the next of kin has been informed about the probable brain death	no	no	no	yes	no	no	no	no	no
710	West	Nursing Staff	Registered nurse	Accident & Emergency	support	yes	yes	yes	yes, without his/her permission in life	yes	yes					don't know	don't know	don't know	no	don't know	don't know	no	no	no	no	no	yes	no	no	no	no	no	no	none	none	none	none	none	none	in a separate conversation after the next of kin has been informed that their loved one is brain dead	no	no	no	no	no	no	yes	yes	yes
711	West	Nursing Staff	Registered nurse	Accident & Emergency	support	yes	yes	yes	yes, with his/her permission in life	yes	yes					don't know	don't know	don't know	no	don't know	don't know	no	no	no	no	no	yes	no	no	no	no	no	yes	none	none	none	none	none	none	at the same time that the next of kin is informed that their loved one is brain dead	no	no	no	no	no	yes	yes	no	yes
712	West	Nursing Staff	Registered nurse	Accident & Emergency	support	yes	yes	yes	yes, with his/her permission in life	yes	yes					yes	yes	don't know	yes	yes	yes	yes	no	yes	no	no	yes	no	no	no	no	no	no	none	none	none	none	none	none	don't know	no	no	no	no	no	no	yes	yes	yes
713	West	Nursing Staff	Specialised nurse	Accident & Emergency	support	yes	yes	yes	yes, with his/her permission in life	yes	yes					yes	yes	don't know	yes	yes	no	yes	yes	yes	no	no	yes	yes	yes	yes	no	no	yes	none	none	none	none	none	none	at the same time that severe brain damage is communicated to the next of kin	no	no	yes	no	no	yes	yes	yes	yes
714	West	Nursing Staff	Registered nurse	Accident & Emergency	support	yes	yes	yes	yes, with his/her permission in life	yes	yes					yes	yes	don't know	yes	yes	yes	no	yes	no	no involvement	yes	yes	no	yes	no	no	yes	yes	none	none	none	none	none	none	don't know	no	no	no	yes	no	no	yes	no	no
715	West	Nursing Staff	Registered nurse	Accident & Emergency	support	yes	yes, but with restrictions	yes	yes, with his/her permission in life	no	yes					don't know	don't know	don't know	no	don't know	no	yes	yes	yes	yes	yes	yes	yes	yes	yes	yes	no	yes	none	none	none	none	none	none	don't know	yes	yes	no	yes	no	no	no	no	yes
716	West	Nursing Staff	Registered nurse	Accident & Emergency	support	yes	yes	yes	yes, with his/her permission in life	yes	yes					don't know	don't know	don't know	no	don't know	don't know	yes	no	no	no	no	no	yes	yes	yes	no	yes	yes	none	none	none	none	none	none	at the same time that the next of kin is informed that their loved one is brain dead	no	no	no	no	no	no	yes	yes	yes
717	West	Nursing Staff	Specialised nurse	Accident & Emergency	support	yes	yes	yes	yes, with his/her permission in life	yes	yes					yes	yes	yes	yes	yes	yes	no	no	no	no	yes	no	no	yes	no	no	no	yes	none	none	none	none	none	none	at the same time that severe brain damage is communicated to the next of kin	no	no	no	yes	no	yes	yes	yes	yes
718	West	Nursing Staff	Specialised nurse	ICU	support	yes	yes	yes	yes, with his/her permission in life	yes	yes					yes	yes	yes	yes	yes	yes	no involvement	no involvement	yes	yes	no involvement	yes	no involvement	no involvement	yes	yes	no involvement	yes	1 to 3	none	none	none	none	none	in a separate conversation after the next of kin has been informed that their loved one is brain dead	no	yes	no	yes	yes	yes	yes	no	no
719	West	Nursing Staff	Head Nurse	ICU	support	yes	yes	yes	yes, with his/her permission in life	yes	yes					yes	yes	yes	yes	yes	yes	yes	yes	yes	no involvement	no involvement	yes	yes	yes	yes	yes	yes	yes	none	none	none	none	none	none	at the same time that the next of kin is informed that their loved one is brain dead	no	no	no	no	no	no	no	no	no
720	West	Nursing Staff	Head Nurse	ICU	support	yes	yes	yes	yes, without his/her permission in life	no	yes					yes	yes	don't know	yes	no	yes	no involvement	no involvement	yes	no	no involvement	yes	no involvement	no involvement	yes	no	no involvement	yes	none	none	none	none	none	none	in a separate conversation after the next of kin has been informed that their loved one is brain dead	yes	yes	yes	yes	yes	yes	no	no	no
721	West	Nursing Staff	Specialised nurse	ICU	support	yes	yes	yes	yes, with his/her permission in life	yes	yes					yes	yes	don't know	yes	yes	yes	yes	yes	yes	no	no	yes	yes	yes	yes	yes	no	yes	none	none	none	1 to 3	none	none	don't know	yes	yes	yes	yes	no	no	yes	yes	yes
722	West	Nursing Staff	Registered nurse	ICU	support	yes	yes	yes	yes, with his/her permission in life	yes	yes					yes	yes	don't know	yes	don't know	yes	no	no	no	no	no	no	yes	yes	no	yes	no	yes	none	none	none	none	none	none	at the same time that the next of kin is informed that their loved one is brain dead	no	no	no	no	no	no	yes	yes	yes
723	West	Nursing Staff	Registered nurse	ICU	support	yes	yes	yes	yes, with his/her permission in life	no	yes					don't know	don't know	don't know	yes	yes	no	no	no	no	no	no involvement	no	no	no	no	no	no involvement	no	none	none	none	none	none	none	at the same time that severe brain damage is communicated to the next of kin	no	no	no	no	no	no	no	yes	yes
724	West	Nursing Staff	Registered nurse	ICU	don't know	no	no	yes	yes, with his/her permission in life	yes	yes					don't know	yes	yes	yes	yes	no	yes	no involvement	yes	yes	no involvement	yes	no involvement	no involvement	yes	yes	no involvement	yes	none	none	none	none	none	none	in a separate conversation after the next of kin has been informed about the probable brain death	no	no	no	yes	no	yes	yes	yes	yes
725	West	Nursing Staff	Specialised nurse	ICU	support	yes	yes	yes	yes, with his/her permission in life	yes	yes					yes	yes	don't know	no	yes	yes	no	no	no	yes	no	no	no involvement	yes	no	no involvement	no involvement	no involvement	none	none	none	none	none	none	at the same time that severe brain damage is communicated to the next of kin	no	no	no	no	no	no	no	yes	no
726	West	Nursing Staff	Specialised nurse	ICU	support	yes	yes	yes	yes, with his/her permission in life	yes	yes					yes	yes	yes	yes	no	yes	yes	yes	yes	yes	yes	yes	yes	yes	yes	yes	yes	yes	1 to 3	none	1 to 3	1 to 3	1 to 3	1 to 3	in a separate conversation after the next of kin has been informed about the probable brain death	yes	yes	yes	yes	yes	yes	no	yes	no
727	West	Nursing Staff	Specialised nurse	ICU	support	yes	yes, but with restrictions	yes	yes, with his/her permission in life	yes	yes					yes	yes	no	yes	no	no	no	no	no	no	no	no	yes	yes	yes	no	no	yes	none	none	none	none	none	none	at the same time that severe brain damage is communicated to the next of kin	yes	yes	no	yes	yes	yes	yes	yes	yes
728	West	Nursing Staff	Specialised nurse	ICU	support	yes	yes	yes	yes, with his/her permission in life	yes	yes					yes	don't know	don't know	yes	don't know	yes	yes	no	yes	yes	no	no	no	no	yes	yes	no	no	none	none	none	none	none	none	at the same time that the next of kin is informed that their loved one is brain dead	no	no	no	no	no	no	no	no	no
729	West	Nursing Staff	Registered nurse	ICU	support	yes	yes	yes	yes, with his/her permission in life	yes	no		TRUE	TRUE		don't know	don't know	yes	yes	yes	no	no	yes	yes	no	no	no	no	no	yes	no	no	no	1 to 3	none	none	none	none	none	in a separate conversation after the next of kin has been informed about the probable brain death	no	no	no	no	no	no	yes	yes	yes
730	West	Nursing Staff	Registered nurse	ICU	support	yes, but with restrictions	yes, but with restrictions	no	yes, with his/her permission in life	yes	don't know		TRUE			don't know	don't know	don't know	yes	don't know	yes	yes	yes	yes	no	yes	yes	no	no	no	no	no	yes	none	none	none	none	none	none	in a separate conversation after the next of kin has been informed about the probable brain death	no	no	no	no	no	no	yes	yes	yes
731	West	Nursing Staff	Assistant Nurse	ICU	support	yes	yes	yes	yes, with his/her permission in life	no	don't know	TRUE				don't know	don't know	don't know	yes	don't know	don't know	no involvement	no involvement	no involvement	no involvement	no involvement	yes	no involvement	no involvement	no involvement	no involvement	no involvement	yes	none	none	none	none	none	none	in a separate conversation after the next of kin has been informed that their loved one is brain dead	no	no	no	no	no	no	yes	no	yes
732	West	Nursing Staff	Registered nurse	Accident & Emergency	support	yes	no	yes	yes, with his/her permission in life	yes	yes					don't know	don't know	don't know	yes	yes	no	no	no	no	no	no	yes	no	no	no	no	no	yes	none	none	none	none	none	none	in a separate conversation after the next of kin has been informed that their loved one is brain dead	no	no	no	no	no	no	yes	no	no
733	West	Medical Staff	Chief physician	ICU	support	yes, but with restrictions	yes, but with restrictions	yes	yes, with his/her permission in life	yes	yes					yes	yes	no	yes	no	yes	yes	yes	yes	yes	yes	yes	yes	yes	yes	yes	yes	yes	1 to 3	none	none	1 to 3	1 to 3	none	in a separate conversation after the next of kin has been informed about the probable brain death	yes	yes	no	yes	no	yes	no	no	no
734	West	Nursing Staff	Registered nurse	Accident & Emergency	support	yes	yes	no	yes, with his/her permission in life	no	yes					don't know	don't know	don't know	yes	yes	yes	yes	yes	yes	no involvement	no involvement	yes	no involvement	no involvement	yes	no involvement	no involvement	yes	none	none	none	none	none	none	at the same time that severe brain damage is communicated to the next of kin	yes	yes	yes	yes	no	yes	no	no	no
735	West	Nursing Staff	Registered nurse	Accident & Emergency	support	yes	yes	yes	yes, without his/her permission in life	yes	yes					don't know	don't know	don't know	yes	don't know	no	no	no	no	yes	no	yes	no	no	no	no	no	yes	none	none	none	none	none	none	at the same time that severe brain damage is communicated to the next of kin	no	no	no	no	no	no	yes	yes	yes
736	West	Nursing Staff	Registered nurse	Accident & Emergency	support	yes	yes	yes	yes, without his/her permission in life	yes	yes					don't know	don't know	don't know	yes	yes	yes	no	no	no	no	no	no	no	no	no	no	no	no	none	none	none	none	none	none	in a separate conversation after the next of kin has been informed about the probable brain death	no	no	no	no	no	no	yes	yes	yes
737	West	Nursing Staff	Specialised nurse	Accident & Emergency	don't know	no	no	no	yes, with his/her permission in life	no	no		TRUE			don't know	don't know	don't know	yes	don't know	yes	yes	yes	no	no	no	yes	yes	yes	no	no	no	yes	none	none	none	none	none	none	in a separate conversation after the next of kin has been informed that their loved one is brain dead	yes	yes	no	yes	no	yes	no	yes	yes
738	West	Nursing Staff	Registered nurse	Accident & Emergency
739	West	Nursing Staff	Specialised nurse	Accident & Emergency	support	yes	yes	yes	yes, with his/her permission in life	yes	yes					don't know	don't know	don't know	yes	yes	don't know	no	no involvement	no	no involvement	no involvement	yes	no	no	yes	no involvement	no involvement	yes	none	none	none	none	none	none	in a separate conversation after the next of kin has been informed about the probable brain death	no	no	no	no	no	no	no	no	no
740	West	Nursing Staff	Head Nurse	Accident & Emergency	support	yes	yes	yes	yes, with his/her permission in life	yes	yes					yes	don't know	yes	yes	don't know	yes	no	no involvement	no	yes	yes	yes	no	yes	no	yes	yes	yes	none	none	none	1 to 3	1 to 3	none	in a separate conversation after the next of kin has been informed about the probable brain death	yes	no	no	yes	no	yes	yes	no	yes
741	West	Nursing Staff	Registered nurse	Accident & Emergency	support	yes	yes	yes	yes, with his/her permission in life	yes	yes					don't know	yes	don't know	yes	yes	yes	yes	yes	yes	yes	yes	yes	yes	yes	yes	yes	yes	yes	none	none	none	none	none	none	at the same time that severe brain damage is communicated to the next of kin	yes	yes	yes	yes	yes	yes	yes	yes	yes
742	West	Medical Staff	Chief physician	ICU	support	yes, but with restrictions	yes	yes	yes, with his/her permission in life	no	yes					yes	yes	yes	yes	no	yes	yes	yes	yes	yes	yes	yes	yes	yes	yes	yes	yes	yes	1 to 3	none	none	1 to 3	none	none	at the same time that the next of kin is informed that their loved one is brain dead	yes	yes	yes	yes	yes	yes	no	no	no
743	West	Medical Staff	Resident (junior)	ICU	support	yes	yes	yes	yes, with his/her permission in life	yes	yes					don't know	don't know	don't know	yes	yes	no	no	no	no	yes	yes	yes	no	no	no	yes	yes	yes	none	none	none	1 to 3	1 to 3	none	in a separate conversation after the next of kin has been informed about the probable brain death	no	no	no	yes	no	no	yes	yes	no
744	West	Medical Staff	Specialised nurse	Neurosurgery/Neurology	support	yes	yes	yes	don't know		yes					yes	don't know	don't know	no	don't know	no	no involvement	no involvement	no involvement	no involvement	no involvement	no involvement	no	no	no	no	no	no	none	none	none	none	none	none	at the same time that the next of kin is informed that their loved one is brain dead	no	no	no	no	no	no	yes	yes	yes
745	West	Nursing Staff	Nurse - Other	Accident & Emergency
746	West	Medical Staff	Resident / Registrar (senior)	Accident & Emergency	support	yes	yes	yes	yes, with his/her permission in life	no	yes					don't know	don't know	don't know	no	don't know	no	yes	no	no	yes	yes	yes	yes	no	no	yes	yes	yes	none	none	none	1 to 3	1 to 3	1 to 3	in a separate conversation after the next of kin has been informed about the probable brain death	no	yes	no	yes	no	no	yes	yes	yes
747	West	Medical Staff	Resident (junior)	Accident & Emergency	support	yes, but with restrictions	yes, but with restrictions	no	yes, with his/her permission in life	no	yes
748	West	Nursing Staff	Nurse - Other	ICU	don't know	no	no	yes	no	no	don't know	TRUE				yes	don't know	don't know	no	yes	yes	no involvement	no involvement	no	no	no involvement	yes	no involvement	no involvement	no involvement	no	no	yes	none	none	none	none	none	none	at the same time that severe brain damage is communicated to the next of kin	no	no	no	no	no	no	yes	yes	no
749	West	Medical Staff	Resident / Registrar (senior)	Accident & Emergency	support	yes		yes	yes, without his/her permission in life	yes	yes					don't know	yes	don't know	no	don't know	don't know	yes	yes	yes	yes	yes	yes	yes	yes	yes	yes	yes	yes	none	none	none	none	none	none	in a separate conversation after the next of kin has been informed that their loved one is brain dead	no	no	no	no	no	no	no	no	no
750	West	Nursing Staff	Registered nurse	ICU	support	yes	yes	no	yes, with his/her permission in life	yes	no		TRUE			yes	yes	yes	yes	yes	yes	no involvement	no involvement	no involvement	no involvement	no involvement	yes	no involvement	no involvement	no involvement	no involvement	yes	yes	none	none	none	none	none	none	in a separate conversation after the next of kin has been informed that their loved one is brain dead	no	no	yes	no	no	yes	yes	yes	yes
751	West	Medical Staff	Resident / Registrar (senior)	Accident & Emergency	support	yes	yes	no	yes, with his/her permission in life	yes	yes					no	don't know	don't know	no	don't know	don't know	yes	yes	yes	yes	yes	no involvement	yes	yes	yes	yes	yes	no involvement	1 to 3	1 to 3	1 to 3	1 to 3	1 to 3	1 to 3	in a separate conversation after the next of kin has been informed about the probable brain death	no	yes	yes	yes	no	yes	yes	yes	yes
752	West	Nursing Staff	Specialised nurse	Accident & Emergency
753	West	Nursing Staff	Assistant Nurse	ICU	don't know	yes, but with restrictions	yes, but with restrictions	yes	don't know	yes	don't know	TRUE				yes	yes	yes	yes	yes	yes	no involvement	no involvement	no involvement	no	no	no	no	no	no	no	no	no	none	none	none	none	none	none	don't know	no	no	no	no	no	no	no	no	no
754	West	Nursing Staff	Specialised nurse	Accident & Emergency	support	yes	yes	yes	yes, without his/her permission in life	yes	yes					yes	yes	don't know	no	don't know	yes	yes	no involvement	no involvement	no involvement	no involvement	yes	yes	no involvement	yes	no involvement	no involvement	yes	none	none	none	none	none	none	at the same time that severe brain damage is communicated to the next of kin	yes	yes	no	yes	yes	yes	yes	yes	yes
755	West	Nursing Staff	Specialised nurse	ICU	support	yes	no	yes	no	yes	yes					yes	yes	yes	yes	yes	yes	yes	yes	yes	yes	yes	yes	yes	yes	yes	yes	no	yes	1 to 3	none	none	none	none	none	in a separate conversation after the next of kin has been informed about the probable brain death	yes	yes	yes	yes	no	yes	yes	yes	yes
756	West	Nursing Staff	Specialised nurse	ICU	support	yes	yes	yes	yes, with his/her permission in life	yes	yes					yes	yes	yes	yes	no	yes	yes	no involvement	yes	yes	yes	no	yes	no involvement	yes	yes	yes	no	none	none	1 to 3	1 to 3	1 to 3	none	in a separate conversation after the next of kin has been informed that their loved one is brain dead	no	no	no	yes	yes	yes	yes	yes	yes
757	West	Medical Staff	Physician - Other	ICU	don't know	don't know	don't know	no	don't know		yes					yes	yes	yes	yes	yes	yes	yes	yes	yes	yes	yes	yes	yes	yes	yes	yes	yes	yes	none	none	none	none	none	none	at the same time that the next of kin is informed that their loved one is brain dead	no	no	no	no	no	no	no	no	no
758	West	Nursing Staff	Specialised nurse	ICU	support	no	no	yes	yes, with his/her permission in life	yes	yes					yes	yes	yes	yes	no	yes	no involvement	yes	yes	yes	no	yes	no	yes	yes	yes	no	yes	none	none	none	none	none	none	at the same time that severe brain damage is communicated to the next of kin	yes	yes	yes	yes	yes	yes	no	yes	no
759	West	Nursing Staff	Specialised nurse	ICU
760	West	Medical Staff	Physician - Other	ICU	support	yes	yes	no	yes, with his/her permission in life	no	yes					yes	yes	yes	yes	no	yes	yes	yes	yes	yes	yes	yes	yes	yes	yes	yes	yes	yes	4 to 6	1 to 3	1 to 3	4 to 6	1 to 3	1 to 3	in a separate conversation after the next of kin has been informed about the probable brain death	yes	yes	yes	yes	yes	yes	no	yes	no
761	West	Nursing Staff	Registered nurse	Accident & Emergency	support	yes	yes	yes	yes, without his/her permission in life	no	yes					yes	yes	yes	yes	no	yes	no involvement	no involvement	yes	yes	no involvement	yes	yes	no involvement	yes	yes	no involvement	yes	none	none	none	none	none	none	in a separate conversation after the next of kin has been informed about the probable brain death	yes	yes	yes	yes	no	yes	yes	yes	yes
762	West	Nursing Staff	Specialised nurse	Accident & Emergency	support	yes	yes	no	yes, with his/her permission in life	no	yes					yes	yes	don't know	yes	no	no	no involvement	no involvement	yes	no involvement	no involvement	yes	yes	no involvement	no involvement	yes	yes	yes	none	none	none	none	none	none	at the same time that severe brain damage is communicated to the next of kin	no	no	no	yes	no	yes	yes	yes	yes
763	West	Nursing Staff	Head Nurse	Accident & Emergency	support	yes	yes	yes	yes, with his/her permission in life	no	yes					yes	don't know	don't know	yes	yes	yes	no	yes	no	no	no	yes	no	yes	no	no	yes	yes	none	none	none	none	none	none	don't know	no	no	yes	no	no	yes	no	no	no
764	West	Nursing Staff	Specialised nurse	ICU	support	yes	yes	yes	yes, with his/her permission in life	yes	yes					yes	yes	don't know	yes	don't know	don't know	no involvement	no involvement	no	yes	no	yes	yes	no	yes	yes	no	yes	none	none	none	none	1 to 3	none	in a separate conversation after the next of kin has been informed about the probable brain death	no	yes	no	yes	no	yes	no	no	yes
765	West	Nursing Staff	Registered nurse	ICU	support	yes	yes	yes	yes, with his/her permission in life	yes	yes					yes	yes	don't know	yes	don't know	yes	no involvement	no involvement	no involvement	no involvement	yes	yes	no	yes	no	no	no	yes	none	none	none	none	none	none	don't know	no	no	no	no	no	yes	yes	no	yes
766	West	Nursing Staff	Specialised nurse	ICU	support	yes	yes	yes	yes, with his/her permission in life	yes	yes					yes	yes	don't know	yes	don't know	don't know	no	no	yes	no	no	no	no	no	yes	no	no	yes	none	none	none	none	none	none	in a separate conversation after the next of kin has been informed about the probable brain death	no	no	no	no	no	no	yes	yes	yes
767	West	Nursing Staff	Specialised nurse	ICU	support	yes, but with restrictions	yes, but with restrictions	yes	yes, with his/her permission in life	yes	yes					yes	yes	don't know	yes	no	yes	yes	no	no	no	no	yes	yes	yes	no	no	no	yes	1 to 3	none	none	none	1 to 3	none	in a separate conversation after the next of kin has been informed that their loved one is brain dead	no	no	no	yes	no	yes	no	yes	yes
768	West	Nursing Staff	Registered nurse	Accident & Emergency
769	West	Nursing Staff	Registered nurse	Accident & Emergency	don't know	yes	yes	no	yes, with his/her permission in life	no	yes					don't know	don't know	don't know	no	don't know	no	no	no	no	no	no involvement	yes	no	no	no	no	no	yes	none	none	none	none	none	none	in a separate conversation after the next of kin has been informed about the probable brain death	no	no	no	no	no	no	no	yes	yes
770	West	Nursing Staff	Registered nurse	ICU	support	yes	yes	yes	yes, with his/her permission in life	no	yes					yes	yes	yes	yes	no	yes	yes	yes	yes	no	no	no	yes	yes	yes	no involvement	no involvement	yes	none	none	none	1 to 3	none	none	in a separate conversation after the next of kin has been informed that their loved one is brain dead	yes	yes	yes	yes	no	yes	no	no	no
771	West	Nursing Staff	Specialised nurse	ICU	support	don't know	don't know	yes	yes, with his/her permission in life	yes	yes					yes	yes	yes	yes	no	yes	yes	yes	no	no	no	yes	no	no	yes	no	no	yes	1 to 3	none	none	none	none	none	at the same time that severe brain damage is communicated to the next of kin	no	no	no	yes	no	yes	yes	no	no
772	West	Medical Staff	Chief physician	Neurosurgery/Neurology	support	yes, but with restrictions	yes, but with restrictions	yes	yes, with his/her permission in life	yes	yes					yes	yes	don't know	no	don't know	don't know	no involvement	no involvement	yes	yes	no involvement	no involvement	no involvement	no involvement	yes	yes	no involvement	no involvement	none	none	1 to 3	4 to 6	1 to 3	none	in a separate conversation after the next of kin has been informed about the probable brain death	no	no	no	yes	no	no	no	no	yes
773	West	Nursing Staff	Specialised nurse	Accident & Emergency	support	yes	don't know	yes	yes, with his/her permission in life	yes	yes					yes	yes	yes	yes	no	yes	yes	yes	yes	yes	yes	yes	yes	yes	yes	yes	yes	yes	1 to 3	1 to 3	1 to 3	none	none	none	in a separate conversation after the next of kin has been informed that their loved one is brain dead	no	yes	yes	yes	no	yes	yes	yes	yes
774	West	Nursing Staff	Registered nurse	ICU	don't know	yes, but with restrictions	no	no	don't know		yes					yes	yes	don't know	yes	don't know	yes	no involvement	no	no involvement	no involvement	no involvement	no	no	no involvement	no involvement	no	no involvement	no	none	none	none	none	none	none	in a separate conversation after the next of kin has been informed that their loved one is brain dead	no	no	no	no	no	yes	yes	yes	yes
775	West	Nursing Staff	Specialised nurse	ICU	oppose	no	no	yes	no		no				TRUE	yes	yes	yes	yes	yes	yes	yes	yes	yes	yes	yes	yes	yes	yes	yes	yes	yes	yes	none	none	none	1 to 3	none	none	in a separate conversation after the next of kin has been informed that their loved one is brain dead	yes	yes	no	yes	no	yes	yes	yes	no
776	West	Medical Staff	Physician - Other	ICU	support	no		yes	yes, with his/her permission in life	yes	yes					yes	yes	yes	yes	no	yes	yes	yes	yes	yes	yes	yes	yes	yes	yes	yes	yes	yes	1 to 3	1 to 3	1 to 3	1 to 3	1 to 3	1 to 3	in a separate conversation after the next of kin has been informed that their loved one is brain dead	yes	yes	no	yes	yes	yes	no	no	yes
777	West	Nursing Staff	Chief physician	ICU	support	yes	yes	yes	yes, with his/her permission in life	yes	yes					yes	yes	yes	yes	no	yes	yes	yes	yes	yes	yes	yes	yes	yes	yes	yes	yes	yes	none	none	none	none	none	none	at the same time that the next of kin is informed that their loved one is brain dead	no	yes	no	yes	yes	yes	yes	no	no
778	West	Medical Staff	Resident / Registrar (senior)	Accident & Emergency	support	yes	don't know	yes	yes, with his/her permission in life	yes	yes					don't know	don't know	don't know	no	don't know	don't know	yes	yes	no	yes	no	yes	yes	yes	no	yes	yes	yes	none	none	none	none	none	none	in a separate conversation after the next of kin has been informed about the probable brain death	yes	yes	no	yes	no	yes	yes	yes	yes
779	West	Nursing Staff	Registered nurse	ICU	support	yes	yes	no	yes, without his/her permission in life	yes	yes					don't know	yes	don't know	yes	don't know	don't know	no involvement	no involvement	no involvement	no	no involvement	yes	no involvement	no involvement	no involvement	no involvement	no involvement	yes	none	none	none	1 to 3	none	none	in a separate conversation after the next of kin has been informed that their loved one is brain dead	no	no	no	no	no	no	yes	yes	yes
780	West	Nursing Staff	Specialised nurse	ICU
781	West	Nursing Staff	Specialised nurse	Neurosurgery/Neurology
782	West	Nursing Staff	Registered nurse	Accident & Emergency	support	no	no	yes	yes, with his/her permission in life	yes	yes					yes	yes	don't know	yes	don't know	no	yes	no involvement	yes	no involvement	no involvement	yes	no involvement	no	no	no involvement	no involvement	yes	none	none	none	none	none	none	in a separate conversation after the next of kin has been informed that their loved one is brain dead	no	no	no	no	no	yes	no	yes	yes
783	West	Nursing Staff	Specialised nurse	ICU	support	yes	yes	no	yes, with his/her permission in life	yes	yes					yes	yes	yes	yes	yes	yes	yes	yes	yes	yes	yes	yes	yes	yes	yes	yes	no	no	1 to 3	none	1 to 3	none	none	none	in a separate conversation after the next of kin has been informed about the probable brain death	yes	yes	no	yes	no	yes	yes	yes	yes
784	West	Nursing Staff	Specialised nurse	Accident & Emergency	support	yes	yes	yes	yes, without his/her permission in life	yes	yes					yes	yes	don't know	yes	yes	don't know	no	no	no	yes	no	yes	no	no	no	yes	yes	yes	none	none	none	none	none	none	in a separate conversation after the next of kin has been informed that their loved one is brain dead	no	no	no	no	no	yes	yes	yes	yes
785	West	Nursing Staff	Specialised nurse	ICU	support	yes	yes	yes	yes, with his/her permission in life	yes	yes					yes	yes	don't know	yes	no	yes	yes	yes	yes	yes	no	yes	yes	yes	yes	yes	no	yes	1 to 3	1 to 3	1 to 3	1 to 3	1 to 3	1 to 3	in a separate conversation after the next of kin has been informed that their loved one is brain dead	no	yes	yes	yes	yes	yes	yes	yes	yes
786	West	Medical Staff	Resident / Registrar (senior)	ICU	support	yes, but with restrictions	yes, but with restrictions	yes	don't know		yes					yes	yes	don't know	no	don't know	yes	yes	yes	yes	yes	yes	yes	yes	yes	yes	yes	yes	yes	4 to 6	1 to 3	1 to 3	4 to 6	1 to 3	1 to 3	in a separate conversation after the next of kin has been informed about the probable brain death	no	no	no	yes	no	yes	no	yes	yes
787	West	Medical Staff	Resident / Registrar (senior)	ICU	support	yes	yes	yes	yes, with his/her permission in life	yes	yes					yes	yes	yes	yes	yes	yes	yes	yes	yes	yes	yes	yes	yes	yes	yes	yes	yes	yes	4 to 6	1 to 3	4 to 6	> 6	> 6	4 to 6	at the same time that the next of kin is informed that their loved one is brain dead	no	no	no	no	no	no	yes	yes	yes
788	West	Medical Staff	Resident (junior)	ICU	support	yes	yes, but with restrictions	yes	yes, without his/her permission in life	no	yes					yes	yes	don't know	no	don't know	don't know	yes	yes	no	yes	yes	yes	yes	yes	no	yes	yes	yes	none	none	none	1 to 3	none	none	at the same time that severe brain damage is communicated to the next of kin	no	no	no	yes	no	yes	yes	yes	yes
789	West	Medical Staff	Resident (junior)	ICU	support	yes, but with restrictions	yes	yes	yes, with his/her permission in life	no	yes					don't know	don't know	don't know	no	don't know	don't know	yes	yes	no	yes	yes	yes	yes	yes	no	yes	no	no	none	none	none	none	none	none	in a separate conversation after the next of kin has been informed that their loved one is brain dead	no	no	no	no	no	yes	yes	yes	no
790	West	Nursing Staff	Specialised nurse	ICU	support	yes	yes	yes	yes, with his/her permission in life	yes	yes					yes	yes	don't know	yes	no	yes	yes	yes	yes	yes	yes	yes	yes	yes	yes	yes	yes	yes	none	none	none	none	none	none	at the same time that severe brain damage is communicated to the next of kin	no	no	no	no	no	no	yes	yes	yes
791	West	Nursing Staff	Specialised nurse	Accident & Emergency	oppose	no	no	no	yes, with his/her permission in life	yes	yes					yes	yes	yes	yes	yes	yes	no	no	no	no	no involvement	no involvement	no	no involvement	no involvement	no involvement	no involvement	no involvement	none	none	none	none	none	none	at the same time that severe brain damage is communicated to the next of kin	no	no	no	no	no	yes	no	no	no
792	West	Nursing Staff	Specialised nurse	ICU	support	yes	yes	yes	yes, with his/her permission in life	yes	yes					yes	yes	don't know	yes	don't know	yes	no involvement	no involvement	yes	yes	no involvement	yes	yes	yes	yes	yes	no	yes	none	none	none	none	none	none	at the same time that the next of kin is informed that their loved one is brain dead	no	no	no	yes	no	yes	yes	yes	yes
793	West	Medical Staff	Resident (junior)	ICU	support	yes	yes	yes	yes, with his/her permission in life	yes	yes					yes	yes	don't know	no	don't know	yes	no involvement	no involvement	no involvement	yes	yes	yes	no	yes	no	yes	yes	yes	none	none	none	none	none	none	don't know	no	no	no	no	no	no	no	no	no
794	West	Medical Staff	Chief physician	Accident & Emergency	support	yes	yes	yes	yes, with his/her permission in life	yes	yes					yes	yes	don't know	yes	no	yes	yes	yes	yes	yes	yes	yes	yes	yes	yes	yes	yes	yes	none	none	none	none	none	none	at the same time that severe brain damage is communicated to the next of kin	yes	yes	no	yes	yes	yes	no	no	no
795	West	Nursing Staff	Specialised nurse	Accident & Emergency	support	yes	yes, but with restrictions	yes	don't know		yes					yes	yes	yes	yes	yes	yes	no involvement	no involvement	no involvement	no involvement	yes	yes	no involvement	no involvement	no involvement	no involvement	yes	yes	none	none	none	none	none	none	don't know	no	yes	yes	yes	no	yes	no	no	no
796	West	Nursing Staff	Registered nurse	Accident & Emergency	support	yes	yes, but with restrictions	yes	yes, without his/her permission in life	yes	yes					yes	yes	yes	yes	don't know	yes	yes	yes	yes	no	yes	yes	no involvement	yes	yes	no involvement	yes	yes	none	none	none	none	none	none	don't know	no	no	no	no	no	no	yes	yes	yes
797	West	Medical Staff	Chief physician	Accident & Emergency	support	don't know	don't know	yes	yes, with his/her permission in life	yes	yes					don't know	yes	don't know	no	yes	no	yes	no involvement	yes	no involvement	no involvement	no involvement	yes	no involvement	yes	no involvement	no involvement	no involvement	1 to 3	none	1 to 3	1 to 3	none	none	in a separate conversation after the next of kin has been informed that their loved one is brain dead	no	no	no	no	no	yes	no	no	no
798	West	Nursing Staff	Specialised nurse	ICU	support	yes	yes	yes	yes, without his/her permission in life	no	yes					yes	yes	yes	yes	no	no	yes	yes	yes	yes	yes	yes	yes	yes	yes	yes	yes	yes	none	none	none	none	none	none	in a separate conversation after the next of kin has been informed that their loved one is brain dead	no	no	no	no	yes	no	yes	yes	yes
799	West	Nursing Staff	Registered nurse	ICU	support	yes	yes	yes	yes, with his/her permission in life	yes	yes					yes	yes	yes	yes	yes	yes	no	yes	no	yes	no	yes	no	yes	no	yes	no	yes	none	none	none	none	none	none	in a separate conversation after the next of kin has been informed that their loved one is brain dead	no	no	no	no	no	yes	yes	yes	no
800	West	Nursing Staff	Specialised nurse	Accident & Emergency	support	yes	yes	yes	yes, with his/her permission in life	no	don't know	TRUE				don't know	don't know	don't know	no	don't know	don't know	no	no	no	yes	no	yes	no	no	no	yes	no	yes	1 to 3	none	none	none	none	none	don't know	no	no	no	no	no	yes	yes	yes	yes
801	West	Nursing Staff	Specialised nurse	Accident & Emergency	support	yes	yes	yes	yes, without his/her permission in life	yes	yes					yes	yes	don't know	no	no	yes	yes	no involvement	yes	no involvement	no involvement	yes	yes	no involvement	yes	no involvement	no involvement	yes	none	none	none	none	none	none	at the same time that severe brain damage is communicated to the next of kin	no	yes	no	yes	no	yes	yes	yes	yes
802	West	Medical Staff	Chief physician	ICU	support	yes	yes	yes	yes, without his/her permission in life	yes	yes					yes	yes	no	yes	no	yes	yes	yes	yes	yes	yes	yes	yes	yes	yes	yes	yes	yes	1 to 3	none	none	1 to 3	none	none	in a separate conversation after the next of kin has been informed about the probable brain death	yes	yes	no	yes	yes	yes	no	no	no
803	West	Nursing Staff	Specialised nurse	ICU	support	yes	yes	yes	yes, with his/her permission in life	yes	yes					yes	yes	don't know	yes	yes	no	yes	yes	yes	yes	yes	yes	yes	yes	yes	yes	yes	yes	none	none	none	none	none	none	in a separate conversation after the next of kin has been informed that their loved one is brain dead	yes	yes	no	yes	yes	yes	no	no	no
804	West	Nursing Staff	Specialised nurse	Accident & Emergency	support		yes	yes	yes, without his/her permission in life	yes	yes					yes	yes	no	yes	yes	yes	yes	yes	yes	yes	yes	yes	yes	yes	yes	yes	yes	yes	1 to 3	1 to 3	1 to 3	1 to 3	none	none	in a separate conversation after the next of kin has been informed that their loved one is brain dead	yes	yes	yes	yes	yes	yes	no	yes	no
805	West	Medical Staff	Resident (junior)	ICU	support	yes	yes	yes	yes, with his/her permission in life	yes	yes					yes	yes	don't know	no	don't know	don't know	yes	yes	yes	no	no	yes	no	no	no	no	no	no	none	none	none	none	none	none	in a separate conversation after the next of kin has been informed about the probable brain death	no	no	no	yes	no	yes	yes	yes	no
806	West	Nursing Staff	Assistant Nurse	Accident & Emergency	support	yes	yes	yes	yes, without his/her permission in life	no	yes					don't know	don't know	don't know	no	don't know	don't know
807	West	Medical Staff	Resident (junior)	Accident & Emergency
808	West	Nursing Staff	Specialised nurse	ICU	don't know	no	no	yes	no	yes	yes					yes	yes	yes	yes	no	yes	no involvement	no	no	no	no	no involvement	yes	yes	yes	no	no	no	none	none	none	none	none	none	don't know	yes	yes	yes	yes	no	no	no	yes	yes
809	West	Medical Staff	Resident (junior)	Accident & Emergency	support	yes	yes	yes	yes, with his/her permission in life	yes	yes					don't know	don't know	don't know	no	yes	no	yes	no	no	yes	no	yes	yes	no	no	no	no	no	none	none	none	none	none	none	in a separate conversation after the next of kin has been informed about the probable brain death	no	no	no	no	no	yes	no	no	no
810	West	Nursing Staff	Specialised nurse	ICU	support	yes	yes	yes	yes, with his/her permission in life	yes	yes					yes	no	don't know	yes	yes	yes	yes	yes	yes	yes	yes	yes	yes	yes	yes	yes	yes	yes	1 to 3	1 to 3	none	none	none	none	in a separate conversation after the next of kin has been informed that their loved one is brain dead	yes	yes	yes	yes	no	yes	yes	yes	yes
811	West	Nursing Staff	Specialised nurse	ICU	support	yes	yes	yes	yes, with his/her permission in life	yes	yes					yes	yes	don't know	yes	don't know	yes	no	no	yes	no	no	yes	no	no	yes	no	no	yes
812	West	Nursing Staff	Registered nurse	Accident & Emergency	support	yes	yes	yes	yes, with his/her permission in life	yes	no	TRUE	TRUE			don't know	don't know	don't know	no	don't know	no	no	yes	yes	no	no	no	no	no	yes	no	yes	yes	none	none	none	none	none	none	at the same time that the next of kin is informed that their loved one is brain dead	no	no	no	no	no	no	yes	yes	yes
813	West	Nursing Staff	Registered nurse	ICU	support	yes	yes	yes	yes, with his/her permission in life	yes	yes					yes	yes	yes	yes	don't know	yes	no	yes	no	no	no	yes	no	yes	no	no	yes	yes	none	none	none	none	none	none	at the same time that severe brain damage is communicated to the next of kin	no	no	no	no	no	no	yes	yes	yes
814	West	Nursing Staff	Specialised nurse	Accident & Emergency	support	yes	yes, but with restrictions	yes	yes, with his/her permission in life	yes	don't know		TRUE			don't know	don't know	don't know	no	don't know	no	no involvement	no involvement	no involvement	no	no involvement	no	no involvement	no involvement	no involvement	no	no involvement	no	none	none	none	none	none	none	in a separate conversation after the next of kin has been informed about the probable brain death	no	no	no	no	no	no	yes	yes	yes
815	West	Nursing Staff	Specialised nurse	ICU	support	yes	yes	no	yes, with his/her permission in life	yes	yes					yes	yes	yes	yes	yes	yes	no	yes	no	no	no	yes	yes	yes	no	no	no	yes	1 to 3	none	none	none	none	none	at the same time that the next of kin is informed that their loved one is brain dead	no	no	no	yes	no	yes	yes	yes	yes
816	West	Medical Staff	Resident (junior)	ICU	support	yes	yes	no	yes, with his/her permission in life	yes	yes					don't know	yes	yes	yes	yes	yes	no	no	no	no	no	yes	no	no	no	yes	yes	yes	none	none	none	none	1 to 3	none	at the same time that the next of kin is informed that their loved one is brain dead	no	no	no	no	no	no	yes	yes	yes
817	West	Nursing Staff	Registered nurse	Accident & Emergency	don't know	no	no	yes	yes, without his/her permission in life	no	yes					yes	yes	don't know	yes	don't know	no	yes	no involvement	no	yes	no involvement	yes	no	yes	no	no	no involvement	yes	none	none	none	none	none	none	at the same time that the next of kin is informed that their loved one is brain dead	no	no	no	no	no	yes
818	West	Nursing Staff	Specialised nurse	ICU	support	yes		yes	yes, with his/her permission in life	yes	yes					yes	yes	don't know	yes	no	yes	yes	yes	no	yes	no	yes	yes	yes	yes	yes	no	yes	none	none	none	none	none	none	at the same time that the next of kin is informed that their loved one is brain dead	yes	yes	yes	yes	yes	yes	no	yes	yes
819	West	Nursing Staff	Head Nurse	ICU	support	yes	yes	yes	yes, with his/her permission in life	yes	yes					yes	yes	yes	yes	yes	yes	yes	yes	yes	yes	yes	yes	yes	yes	yes	yes	yes	yes	none	none	none	none	none	none	in a separate conversation after the next of kin has been informed about the probable brain death	yes	yes	yes	yes	yes	yes	no	no	no
820	West	Nursing Staff	Specialised nurse	Accident & Emergency	support	no	no	yes	no	yes	yes					don't know	don't know	don't know	no	don't know	no	no involvement	no	no	yes	no involvement	yes	no	no	no	yes	no	yes	none	none	none	none	none	none	in a separate conversation after the next of kin has been informed that their loved one is brain dead	no	no	no	no	no	no	yes	yes	yes
821	West	Nursing Staff	Nurse - Other	Accident & Emergency	support	don't know	don't know	no	yes, with his/her permission in life	yes	don't know					yes	don't know	don't know	no	yes	no	no involvement	no involvement	no involvement	no involvement	no involvement	yes	no	no	no	no	no	yes	none	none	none	none	none	none	don't know	no	no	no	no	no	no	no	no	no
822	West	Nursing Staff	Specialised nurse	ICU	don't know	yes, but with restrictions	yes, but with restrictions	no	yes, with his/her permission in life	no	don't know				TRUE	yes	yes	yes	yes	no	yes	yes	no involvement	yes	yes	yes	yes	yes	no involvement	yes	yes	yes	yes	none	none	none	none	none	none	in a separate conversation after the next of kin has been informed about the probable brain death	yes	yes	yes	yes	yes	yes	no	no	no
823	West	Medical Staff	Physician - Other	ICU	don't know	no		yes	yes, with his/her permission in life	yes	yes					yes	yes	yes	yes	no	yes	yes	yes	yes	yes	yes	yes	yes	yes	yes	yes	yes	yes	1 to 3	none	1 to 3	1 to 3	1 to 3	1 to 3	in a separate conversation after the next of kin has been informed about the probable brain death	yes	yes	yes	yes	yes	yes	no	no	no
824	West	Medical Staff	Resident (junior)	Accident & Emergency	support	yes	yes	yes	yes, with his/her permission in life	yes	yes					don't know	don't know	don't know	no	don't know	no	yes	no	no	yes	yes	yes	no	no	no	yes	no	yes	none	none	none	none	none	none	in a separate conversation after the next of kin has been informed about the probable brain death	no	no	no	yes	no	yes	yes	yes	yes
825	West	Nursing Staff	Registered nurse	ICU	support	yes	yes	yes	yes, with his/her permission in life	yes	yes					don't know	don't know	don't know	no	don't know	don't know	no	no	no	no involvement	no involvement	yes	no involvement	no involvement	no involvement	no involvement	no involvement	yes	none	none	none	none	none	none	at the same time that severe brain damage is communicated to the next of kin	no	no	no	no	no	no	yes	yes	yes
826	West	Medical Staff	Resident / Registrar (senior)	Accident & Emergency	support	yes	yes	no	yes, with his/her permission in life	yes	yes					don't know	don't know	don't know	no	don't know	don't know	yes	yes	yes	yes	yes	yes	yes	yes	yes	yes	yes	yes	1 to 3	1 to 3	1 to 3	none	none	none	in a separate conversation after the next of kin has been informed about the probable brain death	yes	yes	yes	yes	no	yes	yes	yes	yes
827	West	Nursing Staff	Registered nurse	ICU	support	yes	yes	yes	yes, with his/her permission in life	yes	yes					don't know	don't know	don't know	yes	don't know	no	no involvement	no involvement	no involvement	no involvement	no involvement	no	no	no	no	no	no	yes	none	none	none	none	none	none	in a separate conversation after the next of kin has been informed about the probable brain death	no	no	no	no	no	yes	yes	yes	yes
828	West	Nursing Staff	Registered nurse	ICU	support	yes	yes	yes	don't know		yes					don't know	don't know	don't know	yes	yes	yes	no involvement	no	no	yes	yes	yes	yes	yes	yes	yes	yes	yes	none	none	none	none	> 6	none	at the same time that severe brain damage is communicated to the next of kin	no	no	no	yes	no	no	no	yes	no
829	West	Nursing Staff	Specialised nurse	Accident & Emergency	support	yes	yes, but with restrictions	yes	yes, with his/her permission in life	yes	yes					yes	yes	yes	yes	yes	yes	yes	no involvement	no involvement	no involvement	no involvement	yes	no	no	no	no	no	yes	1 to 3	1 to 3	1 to 3	none	none	none	at the same time that the next of kin is informed that their loved one is brain dead	yes	no	yes	yes	no	yes	yes	no	yes
830	West	Medical Staff	Physician - Other	Neurosurgery/Neurology	support	yes	yes	yes	yes, with his/her permission in life	yes	yes				TRUE	yes	yes	yes	no	no	yes	yes	yes	no	yes	yes	yes	no involvement	yes	yes	yes	yes	yes	none	1 to 3	none	> 6	> 6	4 to 6	in a separate conversation after the next of kin has been informed about the probable brain death	no	no	no	no	no	no	yes	yes	no
831	West	Medical Staff	Physician - Other	ICU	support	yes	yes	yes	yes, with his/her permission in life	yes	don't know			TRUE		yes	yes	yes	yes	yes	yes	yes	yes	yes	yes	yes	yes	yes	yes	yes	yes	yes	yes	none	none	none	1 to 3	none	none	at the same time that the next of kin is informed that their loved one is brain dead	no	no	no	no	no	no	yes	yes	yes
832	West	Medical Staff	Resident (junior)	ICU	support	yes	yes	yes	yes, with his/her permission in life	no	yes					don't know	don't know	don't know	no	don't know	no	no	no	no	yes	yes	yes	no	no	no	yes	yes	yes	none	none	none	> 6	none	none	in a separate conversation after the next of kin has been informed that their loved one is brain dead	no	no	no	no	no	no	yes	yes	yes
833	West	Nursing Staff	Specialised nurse	Accident & Emergency	support	yes	yes	yes	yes, with his/her permission in life	yes	no		TRUE			yes	yes	yes	yes	yes	yes	yes	yes	no involvement	no involvement	yes	yes	yes	yes	yes	yes	yes	yes	none	none	none	none	none	none	at the same time that the next of kin is informed that their loved one is brain dead	no	no	no	no	no	no	yes	yes	yes
834	West	Nursing Staff	Specialised nurse	Accident & Emergency	support	yes	yes	yes	yes, with his/her permission in life	yes	yes					don't know	yes	don't know	yes	yes	don't know	no	yes	no	yes	no	yes	no	no	no	no	no	yes	none	none	none	none	none	none	don't know	no	no	no	no	no	no	yes	yes	yes
835	West	Medical Staff	Physician - Other	Neurosurgery/Neurology	support	yes, but with restrictions	yes, but with restrictions	yes	yes, with his/her permission in life	yes	yes					yes	yes	don't know	no	don't know	don't know	no involvement	no involvement	no involvement	yes	no involvement	yes	yes	yes	no involvement	yes	yes	yes	1 to 3	none	1 to 3	1 to 3	1 to 3	none	in a separate conversation after the next of kin has been informed that their loved one is brain dead	no	no	no	no	no	no	yes	yes	yes
836	West	Nursing Staff	Registered nurse	ICU	support	yes	yes	yes	yes, with his/her permission in life	yes	yes					yes	yes	don't know	yes	don't know	yes	yes	no involvement	yes	no	no	no	yes	no	yes	no	no	yes	none	none	none	none	none	none	in a separate conversation after the next of kin has been informed about the probable brain death	no	no	no	no	no	yes	yes	yes	yes
837	West	Nursing Staff	Specialised nurse	Accident & Emergency	support	yes	yes	yes	yes, with his/her permission in life	yes	yes					yes	yes	yes	yes	no	yes	no	yes	yes	no involvement	no	yes	yes	yes	yes	no	no	yes	1 to 3	none	1 to 3	none	none	none	in a separate conversation after the next of kin has been informed about the probable brain death	yes	yes	yes	yes	no	yes	yes	yes	yes
838	West	Nursing Staff	Specialised nurse	ICU	support	yes	yes	yes	yes, with his/her permission in life	yes	yes					yes	yes	yes	yes	no	yes	yes	no involvement	yes	no	no	yes	yes	no involvement	yes	yes	yes	yes	1 to 3	none	1 to 3	1 to 3	1 to 3	1 to 3	in a separate conversation after the next of kin has been informed that their loved one is brain dead	yes	yes	no	yes	yes	yes	no	yes	no
839	West	Nursing Staff	Specialised nurse	ICU	support	yes, but with restrictions	yes, but with restrictions	no	yes, with his/her permission in life	yes	yes					yes	yes	yes	yes	no	yes	yes	no	yes	yes	yes	yes	yes	yes	yes	yes	yes	yes	none	none	none	none	none	none	in a separate conversation after the next of kin has been informed that their loved one is brain dead	yes	yes	yes	yes	no	yes	yes	yes	yes
840	West	Nursing Staff	Registered nurse	Accident & Emergency	support	yes	yes	yes	yes, with his/her permission in life	yes	yes					yes	yes	don't know	yes	yes	yes	no	yes	yes	no	no	yes	no	yes	no	no	no	no	none	none	none	none	none	none	in a separate conversation after the next of kin has been informed that their loved one is brain dead	no	no	yes	yes	no	yes	yes	yes	yes
841	West	Medical Staff	Physician - Other	Accident & Emergency	support	yes	yes, but with restrictions	no	yes, with his/her permission in life	yes	yes					yes	yes	don't know	yes	don't know	yes	yes	yes	no involvement	yes	yes	yes	yes	yes	no	yes	yes	yes	none	none	none	1 to 3	none	none	at the same time that the next of kin is informed that their loved one is brain dead	no	no	no	no	no	no	yes	yes	yes
842	West	Nursing Staff	Specialised nurse	ICU	don't know	yes, but with restrictions	yes, but with restrictions	no	don't know		yes					don't know	don't know	don't know	no	yes	no
843	West	Nursing Staff	Head Nurse	ICU	support	yes	yes	yes	yes, with his/her permission in life	yes	yes					yes	yes	yes	yes	yes	yes	yes	yes	yes	yes	no	yes	yes	yes	yes	yes	yes	yes	none	none	none	none	none	none	in a separate conversation after the next of kin has been informed that their loved one is brain dead	yes	yes	no	yes	yes	yes	no	no	no
844	West	Nursing Staff	Specialised nurse	Accident & Emergency	support	yes	yes	yes	yes, with his/her permission in life	no	yes					yes	yes	don't know	yes	yes	don't know	yes	yes	yes	yes	yes	yes	yes	yes	no	no	no	yes	none	none	none	none	none	none	in a separate conversation after the next of kin has been informed about the probable brain death	no	yes	yes	yes	no	yes	yes	yes	yes
845	West	Nursing Staff	Nurse - Other	Accident & Emergency	support	yes	yes	yes	yes, with his/her permission in life	yes	yes					don't know	yes	don't know	no	don't know	don't know	no involvement	no involvement	no involvement	no involvement	no involvement	yes	no involvement	no involvement	no involvement	no involvement	no involvement	no	none	none	none	none	none	none	in a separate conversation after the next of kin has been informed that their loved one is brain dead	no	no	no	no	no	no	yes	yes	yes
846	West	Nursing Staff	Specialised nurse	ICU	support	yes, but with restrictions	yes	yes	yes, with his/her permission in life	yes	yes					yes	yes	yes	yes	no	yes	yes	yes	yes	yes	yes	yes	yes	no involvement	yes	yes	yes	yes	1 to 3	none	none	none	none	none	at the same time that severe brain damage is communicated to the next of kin	yes	yes	yes	yes	no	yes	no	no	no
847	West	Nursing Staff	Registered nurse	Accident & Emergency	support	yes	yes	yes	yes, without his/her permission in life	no	yes					yes	yes	yes	yes	don't know	don't know	yes	no involvement	yes	no involvement	no involvement	yes	yes	yes	yes	no involvement	no involvement	yes	1 to 3	none	1 to 3	none	none	none	at the same time that the next of kin is informed that their loved one is brain dead	yes	yes	no	yes	no	yes	yes	yes	yes
848	West	Medical Staff	Physician - Other	ICU	support	yes, but with restrictions	yes, but with restrictions	yes	yes, with his/her permission in life	yes	yes					yes	yes	yes	yes	no	yes	yes	yes	yes	yes	yes	yes	yes	yes	yes	yes	yes	yes	1 to 3	none	none	4 to 6	1 to 3	1 to 3	in a separate conversation after the next of kin has been informed that their loved one is brain dead	yes	yes	no	yes	yes	no	no	no	no
849	West	Nursing Staff	Registered nurse	Accident & Emergency	support	yes	yes	yes	yes, with his/her permission in life	no	yes					yes	no	no	no	don't know	no	no	no	no	yes	yes	no	no	no	no	yes	no	yes
850	West	Nursing Staff	Registered nurse	Accident & Emergency	support	don't know	don't know	no	don't know		don't know		TRUE			don't know	don't know	don't know	no	don't know	don't know	no	no	yes	no	no	yes	no	no	yes	no	no	yes	none	none	none	none	none	none	at the same time that severe brain damage is communicated to the next of kin	no	no	no	no	no	no	yes	yes	yes
851	West	Nursing Staff	Head Nurse	Accident & Emergency	support	yes	yes	yes	yes, with his/her permission in life	yes	yes					yes	yes	no	yes	yes	don't know	yes	yes	yes	yes	no	yes	yes	yes	yes	yes	yes	yes	none	none	none	none	1 to 3	none	in a separate conversation after the next of kin has been informed that their loved one is brain dead	yes	yes	no	yes	yes	yes	yes	yes	yes
852	West	Nursing Staff	Specialised nurse	ICU	support	yes	yes	yes	yes, with his/her permission in life	no	yes					yes	yes	don't know	yes	no	yes	yes	yes	yes	yes	no	yes	yes	no	yes	yes	yes	yes	none	none	none	1 to 3	none	none	in a separate conversation after the next of kin has been informed that their loved one is brain dead	no	no	no	yes	yes	yes	yes	yes	yes
853	West	Nursing Staff	Registered nurse	ICU	support	yes	yes, but with restrictions	yes	yes, with his/her permission in life	yes	yes					don't know	don't know	yes	yes	don't know	no	yes	no	yes	yes	yes	yes	yes	no	yes	yes	yes	yes	1 to 3	none	none	none	none	none	in a separate conversation after the next of kin has been informed that their loved one is brain dead	yes	yes	no	yes	yes	yes	yes	yes	yes
854	West	Nursing Staff	Assistant Nurse	ICU	support	yes	yes	yes	yes, with his/her permission in life	yes	don't know	TRUE				don't know	don't know	don't know	yes	yes	don't know	no involvement	no involvement	no involvement	no involvement	no involvement	yes	no involvement	no involvement	no involvement	no involvement	no involvement	yes	none	none	none	none	none	none	in a separate conversation after the next of kin has been informed that their loved one is brain dead	no	no	no	no	no	no	yes	yes	no
855	West	Medical Staff	Resident (junior)	ICU	support	yes, but with restrictions	yes, but with restrictions	yes	yes, with his/her permission in life	yes	yes					yes	yes	don't know	no	yes	don't know	yes	yes	no involvement	no involvement	yes	yes	no	yes	no	yes	no involvement	yes	none	none	none	none	none	none	in a separate conversation after the next of kin has been informed about the probable brain death	no	no	no	no	yes	yes	yes	yes	yes
856	West	Nursing Staff	Registered nurse	ICU	support	yes	no	yes	yes, with his/her permission in life	yes	yes					don't know	don't know	yes	yes	yes	yes	yes	no involvement	yes	yes	yes	yes	no	yes	yes	yes	yes	yes	1 to 3	none	none	1 to 3	1 to 3	1 to 3	in a separate conversation after the next of kin has been informed that their loved one is brain dead	yes	yes	yes	yes	no	yes	no	no	yes
857	West	Nursing Staff	Registered nurse	ICU	support	yes	yes	yes	yes, with his/her permission in life	yes	yes					no	no	no	yes	don't know	yes	yes	yes	yes	yes	yes	yes	yes	yes	yes	yes	yes	yes	none	none	none	none	none	none	in a separate conversation after the next of kin has been informed about the probable brain death	no	no	no	no	no	no	yes	yes	yes
858	West	Nursing Staff	Specialised nurse	ICU	support	yes, but with restrictions	yes	yes	yes, with his/her permission in life	no	yes					don't know	don't know	don't know	yes	don't know	no	yes	yes	yes	yes	no	yes	no	no	yes	yes	no	yes	none	none	none	none	none	none	in a separate conversation after the next of kin has been informed that their loved one is brain dead	no	no	no	no	no	yes	no	no	no
859	West	Nursing Staff	Specialised nurse	ICU	support	yes, but with restrictions	yes, but with restrictions	yes	yes, with his/her permission in life	yes	yes					don't know	don't know	don't know	yes	yes	yes	yes	yes	yes	yes	yes	yes	yes	yes	yes	yes	yes	yes	none	none	none	1 to 3	none	none	in a separate conversation after the next of kin has been informed that their loved one is brain dead	yes	yes	no	yes	no	yes	yes	yes	yes
860	West	Medical Staff	Resident (junior)	Accident & Emergency	support	yes	yes	yes	yes, with his/her permission in life	yes	yes					don't know	don't know	don't know	no	don't know	don't know	yes	no involvement	no involvement	yes	no	yes	no involvement	no involvement	no involvement	yes	yes	yes	none	none	none	none	none	none	at the same time that the next of kin is informed that their loved one is brain dead	no	no	no	no	no	yes	yes	yes	yes
861	West	Nursing Staff	Registered nurse	ICU	support	yes, but with restrictions	yes, but with restrictions	yes	yes, with his/her permission in life	no	yes					yes	don't know	don't know	yes	yes	yes	yes	yes	yes	yes	yes	yes	yes	yes	yes	yes	yes	yes	none	none	none	none	none	none	in a separate conversation after the next of kin has been informed that their loved one is brain dead	no	no	no	no	no	no	yes	yes	yes
862	West	Medical Staff	Physician - Other	Accident & Emergency	support	yes	yes	yes	yes, with his/her permission in life	yes	yes					don't know	yes	don't know	no	don't know	don't know	yes	no	no	yes	yes	yes	no	no	no	yes	yes	yes	none	none	none	none	none	none	in a separate conversation after the next of kin has been informed about the probable brain death	no	no	no	yes	yes	yes	yes	yes	yes
863	West	Medical Staff	Chief physician	ICU	support	yes	yes	no	yes, with his/her permission in life	yes	yes					yes	no	no	yes	no	yes	yes	yes	no involvement	yes	yes	yes	yes	yes	yes	yes	yes	yes	1 to 3	none	1 to 3	4 to 6	1 to 3	1 to 3	in a separate conversation after the next of kin has been informed that their loved one is brain dead	no	yes	no	yes	no	yes	yes	yes	yes
864	West	Medical Staff	Resident (junior)	Accident & Emergency	support	yes	yes	yes	yes, with his/her permission in life	yes	yes					don't know	don't know	don't know	no	don't know	yes	yes	yes	no	yes	yes	yes	no	yes	no	yes	yes	yes	none	none	none	1 to 3	1 to 3	none	at the same time that the next of kin is informed that their loved one is brain dead	no	no	no	no	yes	no	no	yes	no
865	West	Nursing Staff	Registered nurse	ICU	support	yes	yes	yes	yes, with his/her permission in life	yes	don't know			TRUE		don't know	don't know	don't know	yes	yes	don't know	no involvement	no	no	yes	no	yes	no	yes	no	no	no	yes	none	none	none	none	none	none	in a separate conversation after the next of kin has been informed about the probable brain death	no	no	no	no	no	yes	yes	yes	yes
866	West	Medical Staff	Resident (junior)	Accident & Emergency	support	yes	yes	yes	yes, with his/her permission in life	yes	yes					don't know	don't know	yes	yes	yes	yes	yes	yes	no	yes	no	yes	no	yes	no	yes	yes	yes	none	none	none	1 to 3	1 to 3	1 to 3	at the same time that the next of kin is informed that their loved one is brain dead	no	no	no	no	yes	no	yes	yes	yes
867	West	Medical Staff	Resident / Registrar (senior)	Accident & Emergency	support	yes	yes	yes	yes, with his/her permission in life	yes	yes					don't know	don't know	don't know	yes	don't know	yes	yes	yes	no	yes	no	yes	yes	no	yes	yes	yes	yes	1 to 3	none	1 to 3	4 to 6	1 to 3	1 to 3	in a separate conversation after the next of kin has been informed about the probable brain death	no	yes	no	yes	yes	yes	yes	yes	yes
868	West	Nursing Staff	Specialised nurse	Accident & Emergency	support	yes	yes	yes	yes, with his/her permission in life	yes	yes					yes	no	yes	yes	yes	yes	no involvement	no involvement	yes	no involvement	no involvement	yes	no involvement	no involvement	yes	yes	yes	yes	none	none	none	none	none	none	at the same time that severe brain damage is communicated to the next of kin	no	no	yes	yes	yes	yes	yes	yes	yes
869	West	Nursing Staff	Registered nurse	Accident & Emergency	support	yes	yes	yes	don't know	no	yes					don't know	don't know	don't know	yes	yes	no	no	no	no involvement	no	no involvement	yes	no	no	no	no	no involvement	yes	none	none	none	none	none	none	at the same time that the next of kin is informed that their loved one is brain dead	no	no	no	no	no	no	no	yes	no
870	West	Nursing Staff	Registered nurse	ICU	support	yes	yes	yes	yes, with his/her permission in life	yes	yes					don't know	don't know	yes	yes	yes	yes	no	yes	no	no	no	no	no	yes	no	no	no	no	none	none	none	none	none	none	at the same time that severe brain damage is communicated to the next of kin	no	no	no	no	no	no	yes	yes	no
871	West	Nursing Staff	Registered nurse	ICU	support	yes	yes, but with restrictions	no	don't know		yes					yes	yes	don't know	yes	don't know	no	yes	no involvement	yes	no	no involvement	yes	yes	yes	yes	yes	no involvement	yes	1 to 3	none	none	none	none	none	in a separate conversation after the next of kin has been informed that their loved one is brain dead	no	no	no	yes	no	no
872	West	Nursing Staff	Specialised nurse	Accident & Emergency	support	yes	yes	yes	yes, with his/her permission in life	no	yes					yes	yes	don't know	yes	don't know	yes	yes	yes	yes	yes	yes	yes	yes	yes	no involvement	yes	yes	yes	1 to 3	1 to 3	1 to 3	none	none	none	in a separate conversation after the next of kin has been informed about the probable brain death	no	no	no	yes	no	yes	yes	yes	yes
873	West	Nursing Staff	Specialised nurse	ICU	oppose	no	no	yes	no	no	no			TRUE		yes	yes	yes	yes	yes	yes	no	yes	yes	yes	yes	yes	no	yes	yes	yes	yes	yes	none	none	none	none	none	none	in a separate conversation after the next of kin has been informed that their loved one is brain dead	no	no	no	no	no	yes	yes	yes	no
874	West	Nursing Staff	Specialised nurse	ICU	support	yes	yes	yes	yes, without his/her permission in life	no	yes					yes	yes	yes	yes	don't know	yes	yes	yes	yes	no involvement	no involvement	yes	yes	yes	yes	no involvement	no involvement	yes	1 to 3	1 to 3	1 to 3	1 to 3	1 to 3	1 to 3	in a separate conversation after the next of kin has been informed about the probable brain death	no	no	no	no	no	no	yes	yes	yes
875	West	Nursing Staff	Registered nurse	ICU	support	yes	yes	yes	yes, with his/her permission in life	yes	don't know	TRUE				yes	yes	yes	yes	don't know	don't know	no involvement	no	no	no	no	yes	no	no	no	no	no	yes	none	none	none	none	none	none	in a separate conversation after the next of kin has been informed about the probable brain death	no	no	no	no	no	no	yes	yes	yes
876	West	Nursing Staff	Registered nurse	ICU
877	West	Nursing Staff	Registered nurse	Accident & Emergency	support	yes	don't know	no	yes, with his/her permission in life	yes	yes					don't know	don't know	don't know	no	don't know	no	yes	no	no	no involvement	no involvement	no involvement
878	West	Nursing Staff	Registered nurse	Accident & Emergency	support	yes	yes	yes	yes, with his/her permission in life	yes	yes					don't know	don't know	don't know	no	don't know	no	no	no involvement	yes	yes	no	yes	no involvement	no involvement	yes	no involvement	no involvement	yes	none	none	none	none	none	none	at the same time that severe brain damage is communicated to the next of kin	no	no	no	no	no	no	yes	yes	yes
879	West	Nursing Staff	Nurse - Other	Accident & Emergency	support	yes	yes, but with restrictions	yes	yes, with his/her permission in life	no	don't know	TRUE				yes	yes	yes	no	don't know	no	yes	yes	no involvement	yes	yes	yes	no	no	no	no	yes	yes	none	none	none	none	none	none	at the same time that severe brain damage is communicated to the next of kin	no	no	no	no	no	no	yes	yes	yes
880	West	Nursing Staff	Nurse - Other	ICU	support	yes	yes	yes	yes, with his/her permission in life	yes	yes					yes	yes	don't know	no	don't know	don't know	yes	no involvement	yes	no	no involvement	yes	no involvement	no involvement	no involvement	no involvement	no involvement	yes	1 to 3	none	1 to 3	none	none	none	at the same time that the next of kin is informed that their loved one is brain dead	no	no	no	no	no	no	yes	no	yes
881	West	Nursing Staff	Specialised nurse	ICU	don't know	don't know	don't know	no	yes, with his/her permission in life	yes	yes					yes	yes	yes	yes	no	yes	no involvement	no involvement	yes	no involvement	no involvement	yes	no involvement	no involvement	yes	no involvement	no involvement	yes	none	none	1 to 3	none	none	none	in a separate conversation after the next of kin has been informed about the probable brain death	no	no	yes	yes	yes	yes	yes	yes	no
882	West	Nursing Staff	Registered nurse	Accident & Emergency	support	yes	yes	yes	yes, with his/her permission in life	yes	yes					don't know	don't know	don't know	yes	yes	don't know	no	no	no	yes	no	no	no	no	no	yes	yes	yes	none	none	none	none	none	none	in a separate conversation after the next of kin has been informed about the probable brain death	no	no	no	no	no	no	yes	yes	yes
883	West	Nursing Staff	Specialised nurse	ICU	support	yes	yes	yes	yes, with his/her permission in life	yes	yes					yes	yes	yes	yes	no	yes	no involvement	yes	yes	no	no	yes	no	no	yes	yes	yes	yes	none	none	none	1 to 3	1 to 3	none	in a separate conversation after the next of kin has been informed that their loved one is brain dead	no	no	yes	yes	yes	yes	no	no	yes
884	West	Nursing Staff	Registered nurse	ICU	don't know	yes	don't know	no	yes, with his/her permission in life	no	don't know		TRUE			yes	yes	don't know	yes	no	yes	no	yes	no	no	no	no	yes	yes	yes	no	no	no	1 to 3	none	none	none	none	none	in a separate conversation after the next of kin has been informed that their loved one is brain dead	no	no	no	no	no	yes	no	no	no
885	West	Nursing Staff	Registered nurse	Accident & Emergency	support	yes	yes	yes	yes, with his/her permission in life	yes	yes					don't know	yes	don't know	no	don't know	don't know	no	no	no	yes	no involvement	yes	yes	no	no	yes	no	yes	none	none	none	none	none	none	at the same time that the next of kin is informed that their loved one is brain dead	no	no	no	no	no	no	yes	yes	yes
886	West	Nursing Staff	Specialised nurse	Accident & Emergency	support	yes	yes	yes	yes, with his/her permission in life	yes	yes
887	West	Nursing Staff	Specialised nurse	Accident & Emergency	support	yes	yes	yes	yes, with his/her permission in life	yes	yes					yes	yes	don't know	no	yes	don't know	yes	yes	yes	yes	yes	yes	yes	yes	yes	yes	yes	yes	none	none	none	1 to 3	none	none	in a separate conversation after the next of kin has been informed that their loved one is brain dead	yes	yes	no	yes	yes	yes	yes	yes	no
888	West	Nursing Staff	Registered nurse	Accident & Emergency	support	yes, but with restrictions	yes, but with restrictions	no	don't know		don't know	TRUE				yes	don't know	don't know	yes	yes	yes	no involvement	no involvement	yes	no	yes	yes	no	yes	yes	no	yes	yes	none	none	none	none	none	none	at the same time that the next of kin is informed that their loved one is brain dead	no	no	no	no	no	no	no	yes	no
889	West	Nursing Staff	Specialised nurse	ICU	don't know	yes, but with restrictions	don't know	yes	yes, with his/her permission in life	yes	yes					yes	yes	don't know	yes	yes	yes	yes	yes	yes	yes	yes	yes	yes	no involvement	yes	yes	yes	yes	1 to 3	none	1 to 3	1 to 3	1 to 3	1 to 3	in a separate conversation after the next of kin has been informed about the probable brain death	no	no	no	no	no	no	yes	yes	yes
890	West	Nursing Staff	Specialised nurse	Accident & Emergency	support	yes	yes	no	yes, with his/her permission in life	yes	yes					yes	yes	yes	yes	don't know	don't know	yes	yes	yes	yes	no	yes	yes	yes	yes	yes	yes	no	none	none	none	none	none	none	in a separate conversation after the next of kin has been informed that their loved one is brain dead	yes	yes	yes	yes	yes	yes	yes	yes	yes
891	West	Nursing Staff	Registered nurse	Accident & Emergency
892	West	Nursing Staff	Registered nurse	ICU	support	yes	yes	yes	yes, with his/her permission in life	yes	yes					yes	yes	yes	yes	yes	yes	yes	yes	yes	yes	yes	yes	yes	yes	yes	yes	yes	yes	none	none	none	none	none	none	at the same time that the next of kin is informed that their loved one is brain dead	yes	yes	yes	yes	yes	yes	no	yes	no
893	West	Nursing Staff	Specialised nurse	ICU	support	yes	yes	yes	yes, with his/her permission in life	yes	yes					yes	yes	don't know	yes	yes	yes	yes	yes	no	no	no	yes	yes	yes	yes	no	no	yes	none	none	none	none	none	none	in a separate conversation after the next of kin has been informed about the probable brain death	no	yes	no	yes	yes	yes
894	West	Nursing Staff	Specialised nurse	ICU	support	yes	yes, but with restrictions	yes	yes, without his/her permission in life	yes	yes					yes	yes	don't know	yes	yes	yes	yes	yes	yes	no	no	yes	yes	yes	yes	no	no	yes	none	none	1 to 3	1 to 3	none	none	in a separate conversation after the next of kin has been informed about the probable brain death	no	no	no	no	no	no	no	no	no
895	West	Nursing Staff	Specialised nurse	ICU	support	yes	yes	yes	yes, with his/her permission in life	yes	yes					yes	yes	don't know	yes	yes	yes	yes	yes	yes	no	no	yes	yes	yes	no	no	yes	yes	1 to 3	none	none	1 to 3	1 to 3	1 to 3	at the same time that severe brain damage is communicated to the next of kin	no	no	no	no	yes	no	yes	yes	yes
896	West	Nursing Staff	Specialised nurse	ICU	support	yes	yes	yes	yes, with his/her permission in life	yes	yes					yes	yes	don't know	yes	yes	yes	no	yes	yes	no	no	yes	no	yes	yes	no	no	yes	none	none	none	none	none	none	in a separate conversation after the next of kin has been informed about the probable brain death	yes	yes	yes	yes	yes	yes	yes	yes	yes
897	West	Nursing Staff	Registered nurse	Accident & Emergency	support	yes	yes	no	yes, with his/her permission in life	no	yes					yes	yes	don't know	yes	yes	yes	no	yes	yes	no	no	yes	no	yes	yes	no	no	yes	1 to 3	none	1 to 3	none	none	none	in a separate conversation after the next of kin has been informed about the probable brain death	yes	yes	yes	yes	yes	yes	yes	yes	yes
898	West	Nursing Staff	Specialised nurse	ICU	support	yes	yes	yes	yes, with his/her permission in life	yes	yes					yes	yes	yes	yes	yes	yes	yes	yes	yes	yes	yes	yes	yes	yes	yes	yes	yes	yes	none	none	none	none	none	none	at the same time that the next of kin is informed that their loved one is brain dead	yes	yes	yes	yes	yes	yes	no	no	no
899	West	Nursing Staff	Specialised nurse	Accident & Emergency	support	yes	yes	yes	yes, with his/her permission in life	yes	yes					yes	yes	yes	no	don't know	don't know	no involvement	no involvement	no involvement	yes	no involvement	yes	no involvement	no involvement	no involvement	yes	no	yes	none	none	none	none	none	none	in a separate conversation after the next of kin has been informed about the probable brain death	no	no	yes	yes	no	yes	no	no	no
900	West	Nursing Staff	Registered nurse	Accident & Emergency	support	yes	yes	yes	yes, with his/her permission in life	yes	yes					yes	don't know	don't know	no	don't know	don't know	yes	yes	no involvement	no involvement	no involvement	yes	no involvement	yes	no involvement	no involvement	yes	yes	none	none	none	none	none	none	at the same time that severe brain damage is communicated to the next of kin	no	no	no	no	no	no	yes	yes	yes
901	West	Nursing Staff	Specialised nurse	ICU	support	yes	yes	yes	yes, with his/her permission in life	no	yes					yes	yes	don't know	yes	no	yes	yes	yes	yes	yes	yes	yes	yes	no involvement	yes	yes	no involvement	yes	none	none	none	1 to 3	1 to 3	none	at the same time that severe brain damage is communicated to the next of kin	no	no	no	no	no	no	no	yes	yes
902	West	Nursing Staff	Specialised nurse	ICU	support	no	no	yes	yes, with his/her permission in life	yes	yes					yes	yes	yes	yes	yes	yes	yes	yes	yes	yes	yes	yes	yes	yes	yes	yes	no	yes	none	none	none	none	none	none	at the same time that the next of kin is informed that their loved one is brain dead	no	yes	yes	yes	no	no	yes	yes	yes
903	West	Nursing Staff	Specialised nurse	Accident & Emergency	support	yes	yes	yes	yes, without his/her permission in life	yes	yes					don't know	don't know	don't know	no	don't know	no	yes	no	no	no	no	no	no	no	no	no	no	no	none	none	none	none	none	none	in a separate conversation after the next of kin has been informed about the probable brain death	no	no	no	no	no	no	yes	yes	yes
904	West	Nursing Staff	Registered nurse	Accident & Emergency	support	yes	yes	yes	yes, without his/her permission in life	no	yes					don't know	don't know	don't know	no	don't know	don't know	no involvement	yes	yes	no	yes	yes	no	no	no	no	no	yes	none	none	none	none	none	none	in a separate conversation after the next of kin has been informed that their loved one is brain dead	no	no	no	no	no	no	yes	yes	yes
905	West	Medical Staff	Resident (junior)	Accident & Emergency	support	yes, but with restrictions	yes, but with restrictions	yes	yes, without his/her permission in life	yes	yes					don't know	don't know	don't know	no	don't know	no	no involvement	no	yes	yes	yes	yes	no	no	no	yes	no	yes	none	none	none	none	none	none	in a separate conversation after the next of kin has been informed about the probable brain death	no	no	no	yes	no	no	yes	yes	no
906	West	Nursing Staff	Nurse - Other	ICU	support	yes	yes	yes	yes, with his/her permission in life	yes	yes					yes	yes	don't know	yes	don't know	don't know	no involvement	no involvement	no involvement	no involvement	no involvement	no involvement	no involvement	no involvement	no involvement	no involvement	no involvement	no involvement	none	none	none	none	none	none	in a separate conversation after the next of kin has been informed about the probable brain death	yes	yes	yes	yes	no	yes	yes	yes	yes
907	West	Medical Staff	Physician - Other	Accident & Emergency	support	yes	yes	yes	yes, with his/her permission in life	yes	yes					don't know	don't know	don't know	no	yes	no	no	no	no	no	no	yes	yes	yes	no	yes	yes	yes	none	none	none	none	none	none	at the same time that the next of kin is informed that their loved one is brain dead	no	no	no	yes	no	yes	yes	yes	no
908	West	Nursing Staff	Specialised nurse	ICU	support	yes	yes	yes	yes, with his/her permission in life	no	yes					yes	yes	don't know	yes	yes	yes	no	yes	yes	no	no	no	no	yes	yes	yes	no	yes	1 to 3	none	1 to 3	none	none	none	in a separate conversation after the next of kin has been informed about the probable brain death	no	yes	no	yes	no	yes	yes	no	yes
909	West	Nursing Staff	Registered nurse	ICU	support	yes	yes	yes	yes, with his/her permission in life	yes	yes					don't know	don't know	don't know	yes	yes	no	no involvement	no	no	yes	no	yes	yes	no	no	yes	no involvement	yes	none	none	none	none	none	none	at the same time that severe brain damage is communicated to the next of kin	no	no	yes	yes	yes	yes	yes	yes	yes
910	West	Nursing Staff	Nurse - Other	ICU	support	yes	no	yes	yes, with his/her permission in life	yes	yes					yes	don't know	yes	yes	yes	yes	no involvement	no involvement	no involvement	no involvement	no involvement	no involvement	no involvement	no involvement	no involvement	no involvement	no involvement	yes	none	none	none	none	none	none	at the same time that severe brain damage is communicated to the next of kin	no	no	yes	no	no	yes	no	yes	yes
911	West	Nursing Staff	Nurse - Other	ICU	support	don't know	don't know	no	yes, with his/her permission in life	yes	don't know	TRUE	TRUE			yes	don't know	don't know	yes	yes	no	no involvement	no involvement	no involvement	no involvement	no involvement	yes	no involvement	no involvement	no involvement	no involvement	no involvement	yes	none	none	none	none	none	none	at the same time that the next of kin is informed that their loved one is brain dead	no	no	no	no	no	no	no	no	no
912	West	Nursing Staff	Head Nurse	ICU	support	yes	no	yes	yes, with his/her permission in life	yes	yes					yes	yes	yes	yes	yes	yes	yes	yes	yes	yes	yes	yes	yes	yes	yes	yes	no	yes	none	none	1 to 3	none	none	none	in a separate conversation after the next of kin has been informed that their loved one is brain dead	yes	yes	yes	yes	yes	yes	yes	yes	no
913	West	Nursing Staff	Registered nurse	Accident & Emergency	support	yes	yes	no	yes, with his/her permission in life	no	yes					don't know	don't know	don't know	no	don't know	don't know	no	no	no	no	no	yes	no	no	no	no	no	yes	none	none	none	none	none	none	at the same time that severe brain damage is communicated to the next of kin	no	no	no	no	no	no	yes	yes	yes
914	West	Nursing Staff	Specialised nurse	ICU	support	yes	yes	no	yes, with his/her permission in life	no	yes					yes	yes	yes	yes	yes	don't know	no	yes	no involvement	yes	no involvement	yes	no involvement	yes	yes	yes	no involvement	yes	none	none	none	none	none	none	in a separate conversation after the next of kin has been informed about the probable brain death	no	no	no	no	no	no	no	yes	yes
915	West	Medical Staff	Resident / Registrar (senior)	Accident & Emergency	support	yes	yes	yes	yes, without his/her permission in life	no	yes					yes	yes	don't know	no	don't know	no	yes	no	no	yes	yes	yes	yes	no	no	yes	yes	yes	none	none	none	> 6	> 6	> 6	at the same time that severe brain damage is communicated to the next of kin	yes	yes	no	yes	no	yes	yes	yes	yes
916	West	Nursing Staff	Registered nurse	Accident & Emergency	support	yes	yes	yes	yes, with his/her permission in life	yes	yes					yes	yes	yes	no	don't know	don't know	no	no	no	no	no	yes	no	no	no	no	no	yes	1 to 3	1 to 3	1 to 3	1 to 3	1 to 3	1 to 3	in a separate conversation after the next of kin has been informed that their loved one is brain dead	no	no	no	no	no	no	yes	yes	yes
917	West	Nursing Staff	Specialised nurse	ICU	support	yes	yes	yes	don't know		yes					yes	yes	don't know	yes	no	yes	no	no	no	no	no	no	no	yes	yes	no	no	no	none	none	none	none	none	none	in a separate conversation after the next of kin has been informed about the probable brain death	no	no	yes	yes	no	yes	yes	yes	no
918	West	Nursing Staff	Registered nurse	Accident & Emergency	support	no	no	yes	yes, with his/her permission in life	yes	no	TRUE				yes	don't know	yes	no	don't know	no	no	no	no	no	no	yes	no	yes	no	no	yes	yes	none	none	none	none	none	none	don't know	no	no	no	no	no	yes	yes	no	yes
919	West	Nursing Staff	Registered nurse	Accident & Emergency	support	yes	yes	yes	yes, with his/her permission in life	no	yes					don't know	don't know	don't know	no	yes	no	no involvement	no involvement	no	no involvement	no involvement	no	yes	no	yes	yes	no	yes	none	none	none	none	none	none	don't know	no	no	no	no	no	no	yes	yes	no
920	West	Nursing Staff	Specialised nurse	ICU	support	yes	yes	yes	yes, with his/her permission in life	yes	yes
921	West	Medical Staff	Chief physician	ICU	support	yes	yes	yes	yes, with his/her permission in life	yes	yes					yes	yes	yes	yes	no	yes	yes	yes	yes	yes	yes	yes	yes	yes	yes	yes	yes	yes	1 to 3	none	1 to 3	1 to 3	1 to 3	1 to 3	in a separate conversation after the next of kin has been informed about the probable brain death	yes	yes	yes	yes	yes	no	no	yes	yes
922	West	Medical Staff	Chief physician	Neurosurgery/Neurology	support	yes	yes	yes	yes, with his/her permission in life	yes	yes					yes	yes	yes	yes	yes	yes	yes	no involvement	no involvement	yes	no involvement	yes	yes	no involvement	no involvement	yes	no involvement	yes	1 to 3	none	none	1 to 3	1 to 3	none	at the same time that severe brain damage is communicated to the next of kin	no	no	no	yes	no	no	no	no	yes
923	West	Medical Staff	Resident / Registrar (senior)	Accident & Emergency	support	yes	yes	yes	yes, with his/her permission in life	yes	yes					don't know	don't know	don't know	no	don't know	yes	yes	yes	yes	yes	yes	yes	yes	yes	yes	yes	yes	yes	1 to 3	1 to 3	1 to 3	4 to 6	1 to 3	1 to 3	at the same time that the next of kin is informed that their loved one is brain dead	yes	yes	no	yes	yes	no	no	no	yes
924	West	Nursing Staff	Registered nurse	Accident & Emergency	support	yes	yes	yes	yes, with his/her permission in life	yes	yes					don't know	don't know	don't know	no	don't know	don't know	no	no	no	no	no	no	no	no	no	no	no	no	none	none	none	none	none	none	at the same time that severe brain damage is communicated to the next of kin	no	no	no	yes	yes	yes	yes	yes	yes
925	West	Nursing Staff	Specialised nurse	Accident & Emergency	support	yes	yes	yes	yes, without his/her permission in life	yes	yes					yes	yes	don't know	yes	yes	yes	yes	yes	yes	yes	yes	yes	yes	yes	no	yes	no	yes	none	none	none	1 to 3	none	none	in a separate conversation after the next of kin has been informed about the probable brain death	no	no	yes	yes	yes	yes	yes	no	yes
926	West	Medical Staff	Resident (junior)	Accident & Emergency	support	yes	yes, but with restrictions	yes	yes, with his/her permission in life	yes	don't know	TRUE	TRUE	TRUE		don't know	yes	don't know	no	don't know	don't know	no	no involvement	no involvement	no involvement	no involvement	no involvement	no involvement	no involvement	no involvement	no involvement	no involvement	no involvement	none	none	none	none	none	none	in a separate conversation after the next of kin has been informed that their loved one is brain dead	no	no	no	no	no	no	yes	yes	yes
927	West	Medical Staff	Chief physician	Accident & Emergency	support	yes	yes	yes	yes, with his/her permission in life	yes	yes					yes	don't know	don't know	yes	yes	yes	yes	yes	yes	yes	yes	yes	yes	yes	yes	yes	yes	yes	1 to 3	none	1 to 3	1 to 3	1 to 3	1 to 3	at the same time that severe brain damage is communicated to the next of kin	no	no	no	yes	no	yes	yes	yes	yes
928	West	Medical Staff	Physician - Other	ICU	support	yes	yes	yes	yes, without his/her permission in life	yes	yes					yes	yes	yes	yes	yes	yes	no	yes	no	yes	no	yes	yes	yes	no	yes	no	yes	none	none	none	1 to 3	none	none	in a separate conversation after the next of kin has been informed that their loved one is brain dead	no	yes	no	yes	yes	yes	yes	no	yes
929	West	Medical Staff	Physician - Other	ICU	support	yes	yes	yes	yes, with his/her permission in life	yes	yes					yes	yes	yes	yes	no	yes	yes	yes	yes	yes	yes	yes	yes	yes	yes	yes	yes	yes	1 to 3	1 to 3	1 to 3	1 to 3	1 to 3	1 to 3	in a separate conversation after the next of kin has been informed about the probable brain death	yes	yes	yes	yes	yes	yes	yes	yes	yes
930	West	Medical Staff	Physician - Other	Accident & Emergency	support	yes	yes	yes	yes, with his/her permission in life	yes	yes					yes	yes	don't know	yes	yes	no	yes	no involvement	no involvement	no involvement	no	no involvement	yes	no involvement	no involvement	no involvement	no involvement	no involvement	none	none	none	none	none	none	don't know	no	no	no	yes	no	yes	no	no	no
931	West	Nursing Staff	Specialised nurse	Accident & Emergency	support	yes	yes, but with restrictions	yes	yes, without his/her permission in life	yes	yes					yes	yes	yes	yes	no	don't know	yes	yes	yes	yes	yes	yes	yes	yes	yes	yes	yes	yes	1 to 3	none	1 to 3	1 to 3	1 to 3	1 to 3	at the same time that severe brain damage is communicated to the next of kin	yes	yes	yes	yes	yes	yes	yes	yes	yes
932	West	Nursing Staff	Specialised nurse	ICU	support	yes, but with restrictions	yes, but with restrictions	yes	yes, with his/her permission in life		yes					yes	yes	yes	yes	no	yes	yes	yes	yes	yes	no	no	yes	yes	yes	yes	yes	yes	none	none	none	none	none	none	in a separate conversation after the next of kin has been informed that their loved one is brain dead	no	no	yes	yes	yes	yes	yes	yes	yes
933	West	Nursing Staff	Registered nurse	ICU	support	yes	yes	yes	yes, with his/her permission in life	yes	yes					yes	yes	don't know	yes	no	don't know	yes	yes	yes	yes	yes	yes	yes	yes	yes	yes	yes	yes	none	none	none	none	none	none	at the same time that severe brain damage is communicated to the next of kin	no	no	no	no	no	no	yes	yes	yes
934	West	Nursing Staff	Registered nurse	ICU
935	West	Nursing Staff	Registered nurse	ICU	support	yes	don't know	yes	yes, with his/her permission in life	yes	yes					yes	yes	yes	yes	yes	yes	yes	yes	yes	yes	yes	yes	yes	yes	yes	yes	yes	yes	none	none	none	1 to 3	1 to 3	1 to 3	at the same time that severe brain damage is communicated to the next of kin	yes	no	no	yes	yes	yes	no	no	no
936	West	Medical Staff	Chief physician	Accident & Emergency	support	yes	yes	yes	yes, with his/her permission in life	yes	yes					yes	yes	don't know	yes	no	yes	yes	yes	yes	yes	yes	yes	yes	no involvement	yes	yes	yes	yes	1 to 3	none	1 to 3	1 to 3	1 to 3	none	in a separate conversation after the next of kin has been informed about the probable brain death	yes	yes	yes	yes	no	no	no	yes	yes
937	West	Medical Staff	Chief physician	ICU	support	yes	yes	yes	yes, with his/her permission in life	yes	yes					yes	yes	yes	yes	no	yes	yes	yes	yes	yes	yes	yes	yes	yes	yes	yes	yes	yes	1 to 3	1 to 3	1 to 3	1 to 3	1 to 3	1 to 3	in a separate conversation after the next of kin has been informed about the probable brain death	yes	yes	no	yes	yes	yes	no	no	no
938	West	Nursing Staff	Specialised nurse	ICU	support	yes	yes	yes	yes, with his/her permission in life	yes	yes					yes	yes	don't know	yes	no	yes	no	yes	yes	yes	no	yes	yes	yes	yes	yes	no	yes	1 to 3	1 to 3	1 to 3	none	1 to 3	none	at the same time that severe brain damage is communicated to the next of kin	yes	yes	no	yes	yes	yes	yes	no	no
939	West	Nursing Staff	Specialised nurse	ICU	support	yes	yes	yes	yes, with his/her permission in life	yes	no		TRUE			yes	yes	yes	yes	yes	yes	yes	yes	no	no	yes	yes	yes	yes	no	no	yes	yes	none	none	none	none	none	none	at the same time that severe brain damage is communicated to the next of kin	no	no	no	no	no	yes	yes	yes	yes
940	West	Nursing Staff	Nurse - Other	ICU	don't know	yes, but with restrictions	no	no	yes, without his/her permission in life	no	don't know	TRUE				yes	yes	yes	yes	yes	yes	no involvement	no involvement	no involvement	no involvement	no involvement	yes	no involvement	no involvement	no involvement	yes	no involvement	yes	none	none	none	none	none	none	at the same time that severe brain damage is communicated to the next of kin	no	no	no	no	no	no	no	no	no
941	West	Nursing Staff	Specialised nurse	ICU	support	yes		yes	yes, with his/her permission in life	yes	yes					yes	yes	don't know	yes	no	yes	no	yes	no	no	yes	yes	no	yes	yes	no	yes	yes	none	none	none	none	none	none	in a separate conversation after the next of kin has been informed that their loved one is brain dead	no	no	no	yes	no	yes	yes	yes	no
942	West	Nursing Staff	Registered nurse	ICU	support	yes	yes	yes	yes, with his/her permission in life	yes	yes					yes	yes	yes	yes	yes	yes	yes	yes	no	yes	yes	yes	no	yes	no	yes	no	yes	1 to 3	none	none	none	none	none	at the same time that the next of kin is informed that their loved one is brain dead	no	no	no	no	no	yes	yes	yes	yes
943	West	Medical Staff	Resident / Registrar (senior)	Accident & Emergency	support	yes	yes	yes	yes, without his/her permission in life	no	yes					yes	yes	yes	no	no	don't know	yes	no	yes	yes	yes	yes	yes	yes	yes	yes	yes	no	none	none	none	none	none	none	at the same time that the next of kin is informed that their loved one is brain dead	yes	no	no	yes	no	yes	yes	yes	yes
944	West	Nursing Staff	Head Nurse	ICU	support	yes	yes	yes	yes, with his/her permission in life	yes	yes					yes	yes	don't know	yes	no	yes	yes	yes	yes	yes	yes	yes	yes	yes	yes	yes	yes	yes
945	West	Nursing Staff	Registered nurse	ICU	support	don't know	don't know	no	don't know		yes					yes	yes	yes	yes	don't know	yes	yes	yes	yes	no involvement	no involvement	yes	yes	yes	yes	no	no	yes	1 to 3	1 to 3	1 to 3	none	none	1 to 3	in a separate conversation after the next of kin has been informed about the probable brain death	no	no	yes	no	no	yes	yes	yes	yes
946	West	Nursing Staff	Specialised nurse	ICU	support	yes	yes	yes	yes, with his/her permission in life	yes	yes					yes	yes	yes	yes	yes	yes	no	yes	yes	yes	no	yes	no	yes	no	yes	yes	yes	none	none	none	none	none	none	don't know	no	yes	no	yes	no	yes	yes	yes	yes
947	West	Nursing Staff	Specialised nurse	ICU	support	yes	yes	yes	yes, with his/her permission in life	yes	yes					yes	yes	don't know	yes	no	yes	yes	no involvement	yes	no	no	yes	yes	no involvement	yes	yes	yes	yes	1 to 3	none	none	none	none	none	in a separate conversation after the next of kin has been informed that their loved one is brain dead	yes	no	no	yes	no	yes	yes	yes	yes
948	West	Nursing Staff	Registered nurse	ICU	support	yes, but with restrictions	yes	yes	yes, with his/her permission in life	yes	yes					yes	yes	don't know	yes	yes	yes	yes	yes	no	no	yes	yes	no involvement	no involvement	no involvement	no involvement	no involvement	no involvement	1 to 3	none	none	none	none	none	in a separate conversation after the next of kin has been informed about the probable brain death	yes	yes	yes	yes	no	yes	yes	yes	yes
949	West	Nursing Staff	Specialised nurse	ICU	support	yes	don't know	yes	yes, without his/her permission in life	no	yes					yes	yes	don't know	yes	no	yes	yes	no	no	no involvement	no involvement	yes	yes	yes	no	no involvement	no involvement	yes	1 to 3	1 to 3	1 to 3	none	none	none	in a separate conversation after the next of kin has been informed about the probable brain death	yes	yes	yes	yes	no	yes	no	yes	yes
950	West	Nursing Staff	Specialised nurse	ICU	support	yes	yes	yes	yes, without his/her permission in life	yes	yes					yes	yes	yes	yes	don't know	yes	yes	yes	yes	yes	yes	yes	yes	yes	yes	yes	yes	yes	1 to 3	none	none	1 to 3	1 to 3	1 to 3	in a separate conversation after the next of kin has been informed about the probable brain death	no	no	no	no	no	yes	yes	yes	yes
951	West	Medical Staff	Resident (junior)	ICU	support	yes	yes	yes	yes, with his/her permission in life	yes	don't know	TRUE				yes	yes	don't know	no	don't know	yes	no	no	no	no	no	yes	no	yes	no	no	yes	yes	none	none	none	none	none	none	in a separate conversation after the next of kin has been informed about the probable brain death	yes	yes	yes	yes	yes	yes	yes	yes	yes
952	West	Nursing Staff	Specialised nurse	ICU	oppose	no	no	yes	yes, with his/her permission in life	yes	yes					yes	yes	yes	yes	no	yes	yes	yes	yes	yes	yes	yes	yes	yes	yes	yes	yes	yes	none	none	none	none	none	none	in a separate conversation after the next of kin has been informed about the probable brain death	yes	yes	yes	yes	yes	yes	no	yes	no
953	West	Nursing Staff	Specialised nurse	ICU	support	yes	yes	yes	yes, without his/her permission in life	yes	yes					yes	yes	yes	yes	no	yes	yes	yes	yes	yes	yes	yes	yes	yes	yes	yes	yes	yes	none	none	none	none	none	none	in a separate conversation after the next of kin has been informed about the probable brain death	no	yes	no	yes	yes	yes	no	yes	yes
954	West	Nursing Staff	Specialised nurse	ICU	support	yes	yes	yes	yes, with his/her permission in life	yes	yes					yes	yes	yes	yes	yes	yes	yes	yes	no	yes	yes	yes	yes	yes	no	yes	no	yes	1 to 3	none	none	none	1 to 3	none	in a separate conversation after the next of kin has been informed about the probable brain death	yes	no	yes	yes	no	yes	no	no	no
955	West	Nursing Staff	Registered nurse	ICU	support	yes, but with restrictions	yes, but with restrictions	yes	yes, with his/her permission in life	yes	yes					don't know	don't know	don't know	yes	yes	yes	no	yes	no	no involvement	yes	no	no	yes	no	no involvement	no	no	none	none	none	none	none	none	at the same time that severe brain damage is communicated to the next of kin	no	no	no	no	no	no	yes	yes	no
956	West	Nursing Staff	Specialised nurse	ICU	support	yes	yes	yes	yes, with his/her permission in life	yes	yes					yes	yes	yes	yes	yes	yes	yes	yes	yes	yes	no involvement	yes	yes	yes	yes	yes	no involvement	yes	none	none	none	none	none	none	in a separate conversation after the next of kin has been informed about the probable brain death	yes	yes	yes	yes	no	yes	yes	yes	yes
957	West	Medical Staff	Resident (junior)	ICU	support	yes	yes	yes	yes, with his/her permission in life	no	yes					yes	yes	don't know	no	don't know	don't know	yes	no	no	yes	yes	yes	yes	no	no	yes	yes	yes	none	none	none	none	none	none	at the same time that severe brain damage is communicated to the next of kin	yes	no	no	yes	yes	yes	yes	yes	yes
958	West	Medical Staff	Physician - Other	Neurosurgery/Neurology	support	yes	yes	yes	yes, with his/her permission in life	yes	yes					yes	yes	yes	yes	no	yes	yes	yes	yes	yes	yes	no involvement	no involvement	yes	no involvement	yes	no involvement	no involvement	1 to 3	none	none	1 to 3	none	none	in a separate conversation after the next of kin has been informed about the probable brain death	no	no	no	yes	no	no	no	no	yes
959	West	Medical Staff	Physician - Other	ICU	support	no	yes, but with restrictions	yes	no	no	no		TRUE			yes	no	no	no	yes	no	no involvement	no involvement	no involvement	yes	no involvement	no	no involvement	no involvement	no involvement	no involvement	no involvement	no involvement	> 6	> 6	> 6	> 6	> 6	> 6	in a separate conversation after the next of kin has been informed that their loved one is brain dead	yes	yes	yes	yes	yes	yes	no	no	no
960	West	Nursing Staff	Specialised nurse	ICU	support	yes	yes	yes	yes, with his/her permission in life	yes	yes					yes	yes	yes	yes	no	yes	yes	yes	yes	yes	yes	yes	yes	yes	yes	yes	yes	yes	1 to 3	1 to 3	1 to 3	4 to 6	1 to 3	none	in a separate conversation after the next of kin has been informed that their loved one is brain dead	yes	yes	yes	yes	yes	yes	no	no	no
961	West	Medical Staff	Resident (junior)	Accident & Emergency	support	yes	yes	no	yes, without his/her permission in life	no	yes					don't know	don't know	don't know	no	don't know	no	yes	no	no	yes	yes	yes	yes	yes	no	yes	yes	yes	none	none	none	none	none	none	don't know	no	no	no	yes	no	yes	yes	yes	yes
962	West	Medical Staff	Resident (junior)	ICU	support	yes	yes	yes	yes, without his/her permission in life	yes	yes					yes	yes	don't know	no	no	yes	yes	yes	yes	yes	yes	yes	yes	no involvement	no involvement	yes	yes	yes	none	none	none	1 to 3	none	none	at the same time that the next of kin is informed that their loved one is brain dead	yes	no	yes	yes	yes	yes	yes	yes	yes
963	West	Medical Staff	Physician - Other	ICU	support	yes	yes	yes	yes, with his/her permission in life	yes	yes					yes	yes	yes	yes	yes	yes	yes	yes	no	yes	yes	no	yes	yes	yes	yes	yes	no	none	none	none	1 to 3	none	none	in a separate conversation after the next of kin has been informed about the probable brain death	no	no	yes	yes	no	yes	no	no	yes
964	West	Medical Staff	Resident (junior)	Accident & Emergency	support	yes	yes	yes	yes, without his/her permission in life	no	yes					yes	yes	don't know	no	don't know	no	yes	yes	yes	yes	yes	yes	yes	yes	no	yes	no	yes	1 to 3	none	none	none	none	none	in a separate conversation after the next of kin has been informed about the probable brain death	yes	yes	yes	yes	yes	yes	no	yes	yes
965	West	Medical Staff	Chief physician	ICU	support	yes	yes	yes	yes, with his/her permission in life	yes	yes					yes	yes	yes	yes	no	yes	yes	yes	yes	yes	yes	yes	yes	yes	yes	yes	yes	yes	none	none	none	4 to 6	1 to 3	none	at the same time that the next of kin is informed that their loved one is brain dead	yes	yes	yes	yes	yes	yes	no	no	no
966	Central	Medical Staff	Resident / Registrar (senior)	Accident & Emergency	don't know	no		yes	yes, with his/her permission in life	yes	no		TRUE			yes	yes	yes	yes	yes	no	yes	yes	no	yes	yes	yes	yes	yes	no	yes	yes	yes	1 to 3	1 to 3	none	> 6	4 to 6	1 to 3	in a separate conversation after the next of kin has been informed about the probable brain death	no	no	no	no	no	no	no	no	yes
967	Central	Nursing Staff	Specialised nurse	ICU	support	yes	yes	no	yes, without his/her permission in life	no	yes					yes	yes	yes	no	yes	no	no involvement	no involvement	yes	no involvement	no involvement	yes	no involvement	no involvement	yes	no involvement	no involvement	yes	none	none	1 to 3	none	none	none	in a separate conversation after the next of kin has been informed that their loved one is brain dead	no	no	no	yes	no	yes	no	no	no
968	Central	Nursing Staff	Specialised nurse	ICU	support	yes	yes	yes	yes, with his/her permission in life	yes	yes					yes	yes	yes	yes	yes	don't know	no involvement	no involvement	yes	no involvement	no involvement	yes	no involvement	no involvement	yes	no involvement	no involvement	yes	none	none	1 to 3	none	none	none	at the same time that the next of kin is informed that their loved one is brain dead	no	no	no	no	yes	yes	no	yes	no
969	Central	Nursing Staff	Specialised nurse	ICU
970	Central	Nursing Staff	Specialised nurse	ICU	support	yes, but with restrictions	yes	yes	yes, with his/her permission in life	yes	yes					yes	yes	yes	yes	yes	no	yes	yes	yes	no involvement	no involvement	yes	no involvement	yes	yes	no involvement	no involvement	no involvement	none	none	1 to 3	none	none	none	at the same time that severe brain damage is communicated to the next of kin	no	no	no	no	yes	no	no	yes	no
971	Central	Nursing Staff	Specialised nurse	ICU	support	yes, but with restrictions		yes	yes, with his/her permission in life	yes	yes					yes	yes	yes	yes	yes	yes	yes	yes	yes	yes	no involvement	yes	no involvement	no involvement	yes	yes	no involvement	yes	1 to 3	none	4 to 6	1 to 3	1 to 3	none	in a separate conversation after the next of kin has been informed that their loved one is brain dead	yes	yes	no	yes	yes	no	yes	yes	yes
972	Central	Nursing Staff	Specialised nurse	ICU	support	no	no	yes	yes, with his/her permission in life	yes	yes					yes	yes	yes	yes	yes	yes	yes	yes	yes	no involvement	no involvement	yes	yes	yes	yes	no involvement	no involvement	yes	none	none	> 6	none	none	none	in a separate conversation after the next of kin has been informed that their loved one is brain dead	yes	yes	yes	yes	yes	yes	no	no	no
973	Central	Nursing Staff	Specialised nurse	ICU	support	yes	yes	yes	yes, with his/her permission in life	yes	yes					yes	yes	yes	no	yes	no	yes	no involvement	yes	yes	no involvement	yes	no involvement	no involvement	yes	yes	no involvement	yes	1 to 3	none	1 to 3	none	none	none	in a separate conversation after the next of kin has been informed about the probable brain death	no	yes	no	yes	yes	yes	no	no	yes
974	Central	Nursing Staff	Nurse - Other	Neurosurgery/Neurology	support	yes	yes	yes	yes, with his/her permission in life	yes	yes					yes	yes	yes	no	yes	no	no involvement	no involvement	no involvement	no involvement	no involvement	yes	no involvement	no involvement	no involvement	no involvement	no involvement	yes	none	none	none	none	none	none	in a separate conversation after the next of kin has been informed that their loved one is brain dead	no	no	no	no	no	no	no	no	yes
975	Central	Nursing Staff	Specialised nurse	ICU	support	no	yes	yes	yes, with his/her permission in life	yes	yes					yes	yes	yes	yes	yes	yes	no involvement	no involvement	yes	yes	no involvement	yes	no involvement	no involvement	yes	yes	no involvement	yes	none	none	1 to 3	none	1 to 3	none	in a separate conversation after the next of kin has been informed about the probable brain death	no	no	no	no	yes	yes	yes	yes	yes
976	Central	Nursing Staff	Head Nurse	ICU	support	yes	yes	yes	yes, with his/her permission in life	yes	yes					yes	yes	yes	yes	yes	yes	yes	yes	yes	no involvement	no involvement	yes	yes	no involvement	yes	no involvement	no involvement	yes	none	none	none	none	none	none	in a separate conversation after the next of kin has been informed about the probable brain death	yes	yes	no	yes	yes	yes	yes	yes	yes
977	Central	Nursing Staff	Specialised nurse	Accident & Emergency	support	no	no	yes	yes, with his/her permission in life	yes	yes					yes	yes	yes	no	don't know	no	no involvement	no involvement	no involvement	no involvement	no involvement	yes	no involvement	no involvement	no involvement	no involvement	no involvement	yes	none	none	none	none	none	none	in a separate conversation after the next of kin has been informed that their loved one is brain dead	no	no	no	no	no	no	yes	yes	yes
978	Central	Medical Staff	Resident / Registrar (senior)	ICU	support	no	no	yes	yes, with his/her permission in life	yes	yes					yes	yes	no	yes	yes	no	yes	yes	yes	yes	yes	yes	yes	yes	yes	yes	yes	yes	> 6	1 to 3	> 6	> 6	4 to 6	> 6	at the same time that the next of kin is informed that their loved one is brain dead	yes	yes	yes	yes	yes	yes	no	no	no
979	Central	Nursing Staff	Specialised nurse	Accident & Emergency	support	yes	yes	yes	yes, with his/her permission in life		don't know	TRUE				yes	yes	yes	no	yes	no	no	no	no	no	no	yes	no	no	no	no	no	yes	none	none	none	none	none	none	in a separate conversation after the next of kin has been informed about the probable brain death	no	no	no	no	no	no	yes	yes	yes
980	Central	Nursing Staff	Head Nurse	ICU	support	yes	yes, but with restrictions	yes	yes, with his/her permission in life	yes	yes					yes	yes	yes	yes	yes	yes	no involvement	no involvement	yes	yes	no involvement	yes	yes	no involvement	yes	yes	no	yes	none	none	> 6	none	1 to 3	none	in a separate conversation after the next of kin has been informed that their loved one is brain dead	no	yes	yes	yes	yes	yes	no	yes	yes
981	Central	Medical Staff	Resident / Registrar (senior)	ICU	support	yes	yes	yes	yes, with his/her permission in life	yes	yes					yes	yes	yes	yes	yes	yes	yes	yes	yes	yes	yes	yes	yes	yes	yes	yes	yes	yes	> 6	1 to 3	> 6	> 6	> 6	> 6	in a separate conversation after the next of kin has been informed about the probable brain death	yes	yes	no	yes	no	no	no	yes	no
982	Central	Nursing Staff	Specialised nurse	ICU	support	don't know	don't know	yes	yes, with his/her permission in life	yes	yes					yes	yes	yes	yes	yes	don't know	no involvement	no involvement	yes	yes	no involvement	yes	no involvement	no involvement	yes	yes	no involvement	yes	none	none	4 to 6	none	1 to 3	none	in a separate conversation after the next of kin has been informed about the probable brain death	no	yes	yes	no	yes	yes	no	no	no
983	Central	Medical Staff	Resident (junior)	Accident & Emergency	don't know	yes	yes	yes	yes, with his/her permission in life	yes	yes					yes	yes	don't know	no	don't know	no	yes	no	yes	yes	yes	no	yes	no	yes	yes	yes	no	1 to 3	none	none	1 to 3	1 to 3	none	in a separate conversation after the next of kin has been informed about the probable brain death	no	no	no	no	no	yes	no	yes	no
984	Central	Nursing Staff	Specialised nurse	ICU	support	no	no	yes	no	yes	don't know			TRUE		yes	yes	yes	yes	yes	yes	no involvement	yes	yes	yes	no involvement	yes	no involvement	yes	yes	yes	no involvement	yes	none	none	> 6	none	4 to 6	none	in a separate conversation after the next of kin has been informed that their loved one is brain dead	no	no	no	no	yes	no	no	no	no
985	Central	Medical Staff	Resident / Registrar (senior)	Accident & Emergency	support	yes	yes	yes	yes, without his/her permission in life	yes	yes					yes	yes	don't know	yes	yes	no	no involvement	no involvement	no involvement	no involvement	no involvement	yes	no	no involvement	no involvement	yes	no involvement	yes	none	none	none	none	none	none	in a separate conversation after the next of kin has been informed about the probable brain death	no	no	no	no	no	yes	no	no	no
986	Central	Nursing Staff	Specialised nurse	Accident & Emergency	support	yes	yes	yes	don't know		yes					yes	yes	don't know	no	yes	no	no involvement	no involvement	no involvement	no involvement	no involvement	yes	no	no	no	no involvement	no involvement	yes	none	none	none	none	none	none	in a separate conversation after the next of kin has been informed that their loved one is brain dead	no	no	no	no	no	no	no	yes	yes
987	Central	Medical Staff	Resident / Registrar (senior)	Accident & Emergency	support	yes	yes	yes	yes, with his/her permission in life		yes					yes	yes	yes	no	don't know	don't know	yes	yes	no	no	no	yes	yes	yes	no	no	no	yes	1 to 3	1 to 3	1 to 3	> 6	none	none	in a separate conversation after the next of kin has been informed about the probable brain death	no	no	no	no	no	no	no	no	no
988	Central	Nursing Staff	Specialised nurse	ICU	oppose	no	yes, but with restrictions	yes	no	yes	yes					yes	yes	yes	yes	yes	yes	no involvement	no involvement	yes	no involvement	no involvement	yes	no involvement	no involvement	yes	no involvement	no involvement	yes	none	none	1 to 3	none	none	none	in a separate conversation after the next of kin has been informed that their loved one is brain dead	no	no	no	yes	yes	yes	no	no	no
989	Central	Nursing Staff	Specialised nurse	ICU	support	no	yes, but with restrictions	yes	no	yes	yes					yes	yes	yes	yes	yes	yes	yes	yes	yes	yes	no	yes
990	Central	Nursing Staff	Nurse - Other	ICU	support	yes	yes	yes	yes, with his/her permission in life	yes	yes					yes	yes	yes	yes	yes	yes	no involvement	no involvement	yes	no involvement	no involvement	yes	no involvement	no involvement	yes	no involvement	no involvement	yes	none	none	none	none	none	none	in a separate conversation after the next of kin has been informed about the probable brain death	no	yes	yes	yes	yes	yes	no	no	no
991	Central	Nursing Staff	Registered nurse	Accident & Emergency	don't know	don't know	don't know	no	yes, with his/her permission in life	yes	don't know		TRUE			yes	yes	yes	yes	yes	yes	no involvement	no involvement	no involvement	no involvement	no involvement	yes	no involvement	no involvement	no involvement	no involvement	no involvement	yes	none	none	none	none	none	none	don't know	no	no	no	no	no	no	yes	yes	no
992	Central	Nursing Staff	Registered nurse	Accident & Emergency	support	yes	yes	yes	yes, with his/her permission in life	yes	yes					yes	yes	yes	no	yes	don't know	no involvement	no involvement	no involvement	no involvement	no involvement	yes	no involvement	no involvement	no involvement	no involvement	no involvement	yes	none	none	4 to 6	none	none	none	at the same time that the next of kin is informed that their loved one is brain dead	no	no	no	no	no	no	yes	yes	yes
993	Central	Nursing Staff	Nurse - Other	ICU
994	Central	Nursing Staff	Head Nurse	ICU	support	yes, but with restrictions	yes, but with restrictions	yes	yes, with his/her permission in life	yes	yes					yes	yes	yes	yes	yes	no	yes	no involvement	yes	no involvement	no involvement	yes	yes	no involvement	yes	no involvement	no involvement	yes	none	none	1 to 3	none	none	none	in a separate conversation after the next of kin has been informed about the probable brain death	no	yes	no	yes	yes	yes	no	yes	yes
995	Central	Medical Staff	Resident (junior)	Accident & Emergency	support	yes	yes	no	yes, with his/her permission in life	no	yes					yes	yes	no	no	don't know	don't know	yes	yes	no involvement	yes	yes	yes	yes	yes	yes	yes	yes	yes	none	none	1 to 3	1 to 3	none	none	in a separate conversation after the next of kin has been informed about the probable brain death	no	no	no	no	yes	no	yes	yes	yes
996	Central	Nursing Staff	Registered nurse	Accident & Emergency	support	yes, but with restrictions	yes	yes	yes, with his/her permission in life	yes	no				TRUE	don't know	don't know	don't know	yes	yes	no	no	yes	no involvement	no involvement	no involvement	yes	no involvement	yes	no involvement	no involvement	no involvement	yes	none	none	1 to 3	none	none	none	in a separate conversation after the next of kin has been informed that their loved one is brain dead	no	no	no	no	yes	no	no	no	no
997	Central	Nursing Staff	Specialised nurse	ICU	oppose	no		yes	yes, with his/her permission in life	yes	yes					yes	yes	yes	yes	yes	no	yes	yes	yes	yes	yes	yes	yes	yes	yes	yes	no involvement	yes	none	none	1 to 3	1 to 3	1 to 3	none	at the same time that the next of kin is informed that their loved one is brain dead	no	yes	no	yes	yes	yes	no	yes	no
998	Central	Medical Staff	Physician - Other	Accident & Emergency	support	yes	yes	yes	yes, without his/her permission in life	no	yes					don't know	don't know	don't know	no	don't know	don't know	no	no	no	yes	no	no	no	no	no	yes	no	no	none	none	none	none	none	none	in a separate conversation after the next of kin has been informed about the probable brain death	no	no	no	no	no	no	yes	yes	yes
999	Central	Nursing Staff	Head Nurse	ICU	support	yes, but with restrictions	yes	yes	yes, with his/her permission in life	yes	yes					yes	yes	yes	yes	yes	yes	yes	no involvement	yes	yes	no involvement	yes	yes	yes	yes	yes	no involvement	yes	1 to 3	none	1 to 3	4 to 6	1 to 3	none	in a separate conversation after the next of kin has been informed about the probable brain death	yes	yes	yes	yes	yes	yes	no	yes	yes
1000	Central	Nursing Staff	Specialised nurse	ICU	support	no	no	yes	yes, with his/her permission in life	yes	yes					yes	yes	yes	yes	yes	yes	no involvement	no involvement	yes	no involvement	no involvement	yes	no	no	yes	yes	no	yes	none	none	4 to 6	none	1 to 3	none	in a separate conversation after the next of kin has been informed about the probable brain death	no	yes	no	yes	yes	yes	no	no	no
1001	Central	Medical Staff	Resident / Registrar (senior)	ICU	support	yes	yes	yes	yes, without his/her permission in life	no	yes					yes	yes	yes	yes	yes	yes	yes	yes	yes	yes	yes	yes	yes	yes	yes	yes	yes	yes	> 6	> 6	> 6	> 6	> 6	> 6	in a separate conversation after the next of kin has been informed about the probable brain death	yes	yes	no	no	yes	yes	no	no	no
1002	Central	Medical Staff	Resident / Registrar (senior)	ICU	support	yes, but with restrictions	yes	yes	yes, without his/her permission in life	no	yes					yes	yes	yes	yes	yes	yes	yes	yes	yes	yes	yes	yes	yes	yes	yes	yes	yes	yes	> 6	4 to 6	> 6	> 6	> 6	> 6	in a separate conversation after the next of kin has been informed about the probable brain death	no	yes	yes	yes	yes	yes	no	no	no
1003	Central	Medical Staff	Resident / Registrar (senior)	ICU	support	yes	yes	yes	yes, without his/her permission in life	yes	yes					yes	yes	yes	yes	yes	yes	yes	yes	yes	yes	yes	yes	yes	yes	yes	yes	yes	yes	1 to 3	1 to 3	> 6	> 6	> 6	4 to 6	in a separate conversation after the next of kin has been informed about the probable brain death	no	yes	yes	yes	no	yes	no	no	no
1004	Central	Nursing Staff	Registered nurse	ICU	support	yes	yes	yes	yes, with his/her permission in life	yes	yes					yes	yes	yes	yes	yes	yes	no involvement	yes	yes	yes	no involvement	yes	yes	no	yes	yes	no	yes	none	none	> 6	none	1 to 3	none	in a separate conversation after the next of kin has been informed that their loved one is brain dead	yes	yes	yes	yes	yes	yes	no	no	yes
1005	Central	Medical Staff	Resident / Registrar (senior)	ICU	support	yes	yes	yes	yes, without his/her permission in life	yes	yes					yes	yes	yes	yes	yes	yes	yes	yes	yes	yes	yes	yes	yes	yes	yes	yes	yes	yes	> 6	> 6	> 6	> 6	> 6	> 6	in a separate conversation after the next of kin has been informed about the probable brain death	yes	yes	yes	yes	yes	yes	no	no	no
1006	Central	Medical Staff	Resident / Registrar (senior)	ICU	support	yes	yes	yes	yes, with his/her permission in life	yes	yes					yes	yes	yes	yes	yes	yes	yes	yes	yes	yes	yes	yes	yes	yes	yes	yes	yes	yes	> 6	4 to 6	> 6	4 to 6	4 to 6	4 to 6	in a separate conversation after the next of kin has been informed about the probable brain death	yes	yes	yes	yes	no	yes	no	yes	no
1007	Central	Medical Staff	Resident / Registrar (senior)	ICU	support	yes	yes	yes	yes, with his/her permission in life	yes	yes					yes	yes	no	yes	yes	yes	yes	yes	yes	yes	yes	yes	yes	yes	yes	yes	yes	yes	4 to 6	1 to 3	> 6	4 to 6	4 to 6	4 to 6	at the same time that the next of kin is informed that their loved one is brain dead	yes	yes	yes	yes	yes	yes	yes	no	no
1008	Central	Nursing Staff	Specialised nurse	ICU	oppose	no	yes, but with restrictions	yes	yes, with his/her permission in life	yes	no			TRUE	TRUE	yes	yes	yes	yes	yes	no	no involvement	no involvement	yes	no involvement	no involvement	yes	no involvement	no involvement	yes	no involvement	no involvement	yes	none	none	1 to 3	none	none	none	in a separate conversation after the next of kin has been informed about the probable brain death	no	no	no	no	yes	no	no	no	no
1009	Central	Nursing Staff	Specialised nurse	ICU	support	yes	yes	yes	yes, with his/her permission in life	yes	yes					yes	yes	don't know	yes	yes	don't know	no	no	yes	yes	no involvement	yes	no involvement	no involvement	yes	no	no involvement	yes	none	none	4 to 6	none	1 to 3	none	in a separate conversation after the next of kin has been informed about the probable brain death	yes	yes	yes	yes	yes	yes	no	no	no
1010	Central	Medical Staff	Resident (junior)	Accident & Emergency	support	yes	yes	yes	yes, with his/her permission in life	yes	yes					don't know	yes	no	no	don't know	no	yes	no involvement	yes	yes	yes	yes	yes	no	yes	yes	yes	yes	1 to 3	none	1 to 3	4 to 6	1 to 3	1 to 3	in a separate conversation after the next of kin has been informed about the probable brain death	no	no	no	no	no	no	yes	yes	yes
1011	Central	Medical Staff	Resident (junior)	Accident & Emergency	support	yes	yes	yes	yes, without his/her permission in life	yes	yes					don't know	yes	don't know	no	yes	no	no	no	no	no	yes	yes	no	no	no	no	yes	yes	none	none	none	1 to 3	none	none	in a separate conversation after the next of kin has been informed that their loved one is brain dead	no	no	yes	no	no	yes	yes	yes	yes
1012	Central	Medical Staff	Resident / Registrar (senior)	Accident & Emergency	support	yes	yes	yes	yes, with his/her permission in life	yes	yes					yes	yes	don't know	no	yes	don't know	yes	yes	no involvement	no involvement	no involvement	yes	yes	yes	no involvement	no involvement	no involvement	yes	1 to 3	1 to 3	1 to 3	4 to 6	none	none	in a separate conversation after the next of kin has been informed about the probable brain death	no	no	no	yes	no	yes	no	yes	no
1013	Central	Medical Staff	Resident / Registrar (senior)	Accident & Emergency	support	don't know	yes, but with restrictions	no	yes, with his/her permission in life	yes	yes					don't know	don't know	don't know	no	yes	don't know	yes	yes	no involvement	no involvement	no involvement	yes	yes	no involvement	no involvement	yes	no involvement	yes	1 to 3	none	none	1 to 3	none	none	in a separate conversation after the next of kin has been informed that their loved one is brain dead	no	no	no	no	no	no	yes	yes	yes
1014	Central	Medical Staff	Resident / Registrar (senior)	Accident & Emergency	support	yes	yes	yes	yes, with his/her permission in life	yes	don't know	TRUE				don't know	yes	don't know	no	don't know	don't know	no	no involvement	no involvement	no involvement	no involvement	no involvement	no	yes	no	no	no	no	none	none	none	1 to 3	none	none	in a separate conversation after the next of kin has been informed about the probable brain death	no	no	no	no	no	no	yes	yes	yes
1015	Central	Medical Staff	Resident / Registrar (senior)	Accident & Emergency	support	yes	yes	yes	yes, with his/her permission in life	yes	yes					yes	yes	don't know	no	don't know	don't know	no	no involvement	no involvement	yes	yes	yes	yes	no involvement	no involvement	yes	yes	yes	1 to 3	none	none	4 to 6	1 to 3	1 to 3	at the same time that severe brain damage is communicated to the next of kin	no	no	no	no	no	no	yes	yes	yes
1016	Central	Medical Staff	Physician - Other	Accident & Emergency	oppose	no	no	yes	no	yes	yes					yes	yes	yes	no	don't know	don't know	yes	no involvement	no involvement	no involvement	no involvement	yes	no	no	no	no	no	yes	1 to 3	1 to 3	1 to 3	1 to 3	none	none	at the same time that severe brain damage is communicated to the next of kin	yes	yes	yes	yes	yes	yes	yes	yes	yes
1017	Central	Medical Staff	Resident / Registrar (senior)	Accident & Emergency	support	yes	yes	yes	yes, with his/her permission in life	yes	yes					yes	yes	yes	no	yes	yes	yes	yes	yes	yes	yes	yes	yes	yes	no	yes	yes	yes	none	none	none	1 to 3	none	1 to 3	in a separate conversation after the next of kin has been informed about the probable brain death	yes	yes	yes	yes	yes	yes	yes	yes	yes
1018	Central	Nursing Staff	Registered nurse	Accident & Emergency	support	yes	yes	yes	yes, with his/her permission in life	yes	yes					yes	yes	yes	no	yes	no	no	no	no	yes	yes	yes	no	no	no	yes	yes	yes	none	none	1 to 3	1 to 3	1 to 3	1 to 3	in a separate conversation after the next of kin has been informed that their loved one is brain dead	no	no	no	no	no	no	yes	yes	yes
1019	Central	Medical Staff	Resident (junior)	Accident & Emergency	support	yes	yes	yes	yes, with his/her permission in life	yes	yes					yes	yes	yes	no	don't know	no	yes	yes	no involvement	yes	yes	yes	yes	yes	no involvement	yes	yes	yes	none	none	1 to 3	1 to 3	none	none	in a separate conversation after the next of kin has been informed about the probable brain death	no	no	no	no	no	yes	yes	yes	yes
1020	Central	Medical Staff	Resident (junior)	Accident & Emergency	support	yes	yes	yes	yes, with his/her permission in life	yes	yes					yes	yes	don't know	yes	yes	yes	yes	no involvement	no involvement	yes	no involvement	yes	yes	no involvement	no involvement	yes	no involvement	yes	1 to 3	none	1 to 3	> 6	1 to 3	none	in a separate conversation after the next of kin has been informed about the probable brain death	no	no	no	no	no	no	yes	yes	no
1021	Central	Medical Staff	Resident (junior)	Accident & Emergency	support	yes	yes	yes	yes, with his/her permission in life	yes	yes					yes	yes	don't know	no	yes	no	yes	yes	no involvement	yes	no	yes	no	yes	no involvement	yes	yes	yes	1 to 3	none	1 to 3	1 to 3	1 to 3	1 to 3	in a separate conversation after the next of kin has been informed that their loved one is brain dead	no	no	no	no	no	no	yes	yes	yes
1022	Central	Nursing Staff	Registered nurse	Accident & Emergency	support	yes	yes	yes	yes, without his/her permission in life	yes	don't know	TRUE				yes	yes	yes	yes	yes	no	no	no involvement	no involvement	no	no involvement	yes	no	no involvement	no involvement	no	no	yes	none	none	none	none	none	none	in a separate conversation after the next of kin has been informed that their loved one is brain dead	no	no	no	no	no	no	no	yes	yes
1023	Central	Medical Staff	Resident (junior)	Accident & Emergency	support	yes	yes	yes	yes, with his/her permission in life	yes	yes					don't know	don't know	don't know	no	don't know	no	yes	no	no	yes	yes	yes	yes	no	no	yes	yes	yes	1 to 3	none	none	1 to 3	none	none	in a separate conversation after the next of kin has been informed about the probable brain death	no	no	no	yes	no	yes	yes	yes	yes
1024	Central	Medical Staff	Resident (junior)	Accident & Emergency	support	yes	yes	yes	yes, with his/her permission in life	yes	yes					yes	yes	yes	no	yes	yes	yes	yes	yes	no	yes	yes	yes	yes	yes	yes	yes	yes	1 to 3	1 to 3	1 to 3	none	none	none	in a separate conversation after the next of kin has been informed about the probable brain death	no	no	no	no	no	no	yes	yes	yes
1025	Central	Medical Staff	Resident / Registrar (senior)	Accident & Emergency	support	yes, but with restrictions	yes, but with restrictions	yes	yes, with his/her permission in life	yes	yes					yes	yes	yes	yes	yes	yes	yes	yes	yes	yes	yes	yes	yes	yes	yes	yes	yes	yes	1 to 3	1 to 3	1 to 3	1 to 3	none	none	in a separate conversation after the next of kin has been informed that their loved one is brain dead	yes	yes	no	yes	no	yes	yes	yes	yes
1026	Central	Medical Staff	Resident / Registrar (senior)	Accident & Emergency	support	yes, but with restrictions	yes, but with restrictions	yes	yes, with his/her permission in life	yes	yes					yes	yes	yes	yes	yes	yes	yes	yes	yes	yes	yes	yes	yes	yes	yes	yes	yes	yes	1 to 3	1 to 3	none	none	1 to 3	1 to 3	at the same time that severe brain damage is communicated to the next of kin	no	no	no	no	no	no	yes	yes	yes
1027	Central	Medical Staff	Resident / Registrar (senior)	Accident & Emergency	support	yes	yes	yes	yes, without his/her permission in life	yes	yes					don't know	yes	don't know	no	don't know	don't know	yes	no	no	no	no	yes	yes	no	no	no	no	yes	4 to 6	none	none	none	4 to 6	none	in a separate conversation after the next of kin has been informed that their loved one is brain dead	no	no	no	no	no	yes	yes	yes	no
1028	Central	Medical Staff	Resident / Registrar (senior)	Accident & Emergency	support	yes	yes	yes	yes, with his/her permission in life	no	yes					don't know	yes	don't know	no	yes	no	yes	no involvement	no involvement	yes	yes	yes	no involvement	no involvement	no involvement	yes	yes	yes	none	none	none	1 to 3	none	1 to 3	in a separate conversation after the next of kin has been informed that their loved one is brain dead	no	no	no	no	no	no	yes	yes	yes
1029	Central	Medical Staff	Resident / Registrar (senior)	Accident & Emergency	support	yes	yes, but with restrictions	yes	yes, with his/her permission in life	yes	yes					don't know	don't know	don't know	no	don't know	don't know	yes	no	yes	yes	yes	yes	no	no	yes	yes	yes	yes	none	none	none	4 to 6	none	none	in a separate conversation after the next of kin has been informed that their loved one is brain dead	no	no	no	no	no	no	no	yes	yes
1030	Central	Nursing Staff	Registered nurse	Accident & Emergency	support	yes, but with restrictions	no	yes	yes, with his/her permission in life	yes	yes					yes	yes	yes	yes	yes	yes	no involvement	no involvement	no involvement	no involvement	no involvement	yes	no involvement	no involvement	no involvement	no involvement	no involvement	yes	none	none	none	none	none	none	in a separate conversation after the next of kin has been informed that their loved one is brain dead	no	no	no	no	no	yes	no	no	no
1031	Central	Nursing Staff	Assistant Nurse	Accident & Emergency	support	don't know	don't know	no	don't know		don't know	TRUE				don't know	don't know	don't know	no	don't know	don't know	no involvement	no involvement	no involvement	no involvement	no involvement	yes	no involvement	no involvement	no involvement	no involvement	no involvement	yes	none	none	none	none	none	none	in a separate conversation after the next of kin has been informed that their loved one is brain dead	no	no	no	no	no	no
1032	Central	Nursing Staff	Head Nurse	Accident & Emergency	support	yes	yes	yes	yes, with his/her permission in life	yes	yes					yes	yes	yes	yes	yes	don't know	no involvement	no involvement	no involvement	no involvement	no involvement	yes	no involvement	no involvement	no involvement	no involvement	no involvement	yes	none	none	none	none	none	none	in a separate conversation after the next of kin has been informed about the probable brain death	no	no	no	no	no	no	no	yes	no
1033	Central	Nursing Staff	Specialised nurse	Accident & Emergency	oppose	no	no	no	no	no	no		TRUE			yes	yes	yes	no	yes	no
1034	Central	Nursing Staff	Specialised nurse	Accident & Emergency	support	yes	yes	no	yes, with his/her permission in life	no	yes					yes	yes	yes	no	yes	don't know	no	yes	yes	no	yes	yes	no	no	no	no	no	yes	none	1 to 3	1 to 3	1 to 3	1 to 3	1 to 3	in a separate conversation after the next of kin has been informed that their loved one is brain dead	no	no	no	no	no	no	yes	no	no
1035	Central	Nursing Staff	Specialised nurse	Accident & Emergency	support	yes, but with restrictions	yes, but with restrictions	no	yes, with his/her permission in life	no	no		TRUE			don't know	don't know	don't know	no	don't know	don't know	no involvement	no involvement	no involvement	no involvement	no involvement	yes	no involvement	no involvement	no involvement	no involvement	no involvement	no involvement	none	none	none	none	none	none	don't know	no	no	no	no	no	no	no	no	no
1036	Central	Nursing Staff	Specialised nurse	Accident & Emergency	support	yes	yes	yes	yes, with his/her permission in life	yes	don't know	TRUE	TRUE			yes	yes	don't know	no	yes	no
1037	Central	Nursing Staff	Head Nurse	ICU
1038	Central	Nursing Staff	Registered nurse	Accident & Emergency	oppose	no	no	yes	yes, with his/her permission in life	yes	don't know			TRUE		yes	yes	don't know	no	yes	don't know	no involvement	no involvement	no involvement	yes	no involvement	yes	no	no	no involvement	no involvement	no involvement	yes	none	none	none	none	none	none	don't know	no	no	no	no	no	no	no	yes	yes
1039	Central	Nursing Staff	Registered nurse	Accident & Emergency	don't know	yes, but with restrictions	yes, but with restrictions	yes	no	yes	yes					yes	yes	yes	no	yes	no	no	yes	yes	no	no involvement	yes
1040	Central	Nursing Staff	Registered nurse	Accident & Emergency
1041	Central	Nursing Staff	Registered nurse	Accident & Emergency	support	don't know	don't know	no	yes, with his/her permission in life	yes	yes					don't know	don't know	don't know	no	don't know	no	no	no	no	no involvement	no involvement	yes	no involvement	no involvement	no involvement	no involvement	no involvement	yes	none	none	none	none	none	none	in a separate conversation after the next of kin has been informed about the probable brain death	no	no	no	no	no	no	yes	yes	yes
1042	Central	Nursing Staff	Assistant Nurse	Accident & Emergency	support	yes, but with restrictions	yes, but with restrictions	no	yes, without his/her permission in life	no	yes					don't know	don't know	don't know	no	don't know	don't know
1043	Central	Nursing Staff	Specialised nurse	Accident & Emergency	oppose	no	yes	yes	yes, with his/her permission in life	yes	yes					yes	yes	don't know	no	yes	don't know	no involvement	no involvement	yes	no involvement	no involvement	yes	no involvement	no involvement	yes	no involvement	no involvement	yes	none	none	1 to 3	none	none	none	in a separate conversation after the next of kin has been informed that their loved one is brain dead
1044	Central	Nursing Staff	Specialised nurse	Accident & Emergency	support	yes	yes	yes	yes, with his/her permission in life	yes	yes					yes	yes	don't know	yes	yes	yes	no involvement	no involvement	no involvement	no involvement	no involvement	no involvement	no involvement	no involvement	no involvement	no involvement	no involvement	no involvement	none	none	none	none	none	none	in a separate conversation after the next of kin has been informed that their loved one is brain dead	no	no	no	no	no	no	no	no	no
1045	Central	Nursing Staff	Registered nurse	Accident & Emergency
1046	Central	Nursing Staff	Registered nurse	Accident & Emergency	support	yes, but with restrictions	yes	no	yes, with his/her permission in life	yes	no		TRUE			don't know	don't know	don't know	no	don't know	don't know	no	yes	yes	no	yes	yes	no	yes	yes	no	yes	yes	none	none	1 to 3	none	none	none	in a separate conversation after the next of kin has been informed about the probable brain death	no	no	no	no	no	no	yes	yes	yes
1047	Central	Nursing Staff	Specialised nurse	Accident & Emergency	support	yes	yes	yes	yes, with his/her permission in life	yes	yes					don't know	don't know	don't know	no	don't know	don't know	yes	yes	no involvement	no involvement	no involvement	yes	yes	no involvement	no involvement	no involvement	no involvement	yes	none	none	none	none	none	none	at the same time that severe brain damage is communicated to the next of kin	no	no	no	no	no	yes	yes	yes	yes
1048	Central	Nursing Staff	Registered nurse	Accident & Emergency	support	yes	yes	yes	yes, with his/her permission in life	yes	yes					yes	yes	yes	no	don't know	don't know	no	no involvement	no involvement	no involvement	no involvement	no involvement	no	no	yes	no	no	yes	1 to 3	none	1 to 3	none	none	none	in a separate conversation after the next of kin has been informed about the probable brain death	no	no	no	no	no	no	no	yes	no
1049	Central	Nursing Staff	Specialised nurse	Accident & Emergency	support	yes, but with restrictions	yes, but with restrictions	yes	yes, with his/her permission in life	yes	don't know			TRUE		yes	yes	don't know	yes	yes	yes
1050	Central	Nursing Staff	Head Nurse	Accident & Emergency	support	don't know	yes	no	yes, without his/her permission in life	no	yes					yes	don't know	yes	no	yes	yes	no involvement	yes	no involvement	yes	yes	yes	no involvement	no involvement	yes	yes	yes	yes	1 to 3	none	none	none	none	none	in a separate conversation after the next of kin has been informed that their loved one is brain dead	no	no	no	no	no	yes	yes	yes	yes
1051	Central	Nursing Staff	Specialised nurse	Accident & Emergency	support	yes	yes	yes	yes, with his/her permission in life	yes	yes					don't know	yes	yes	no	yes	no	no	no	no	no	no	yes	no	no	no	no	no	yes	none	none	none	none	none	none	in a separate conversation after the next of kin has been informed about the probable brain death	no	no	no	no	no	no	no	no	no
1052	Central	Nursing Staff	Specialised nurse	Accident & Emergency	support	yes	yes	yes	don't know	yes	yes					yes	yes	don't know	yes	yes	don't know	no involvement	no involvement	no involvement	no involvement	no involvement	no involvement	no involvement	no involvement	no involvement	no involvement	no involvement	no involvement	none	none	none	none	none	none	in a separate conversation after the next of kin has been informed that their loved one is brain dead	no	no	no	no	no	no	no	yes	no
1053	Central	Nursing Staff	Head Nurse	Accident & Emergency	support	yes, but with restrictions	yes	yes	yes, with his/her permission in life	yes	yes					yes	yes	yes	yes	yes	no	no involvement	no involvement	no involvement	no involvement	no involvement	yes	no involvement	no involvement	no involvement	no involvement	no involvement	yes	none	none	1 to 3	none	none	none	in a separate conversation after the next of kin has been informed that their loved one is brain dead	no	no	no	no	no	no	no	no	no
1054	Central	Nursing Staff	Specialised nurse	Accident & Emergency	don't know	don't know	don't know	no	no	no	yes					yes	yes	yes	no	don't know	no	no	no	no	no involvement	no involvement	yes	no	no	yes	no involvement	no involvement	yes	none	none	1 to 3	none	none	none	in a separate conversation after the next of kin has been informed that their loved one is brain dead	no	no	no	no	no	no	yes	yes	yes
1055	Central	Nursing Staff	Specialised nurse	Accident & Emergency	support	yes, but with restrictions	yes	yes	yes, with his/her permission in life	yes	yes					yes	yes	don't know	no	yes	no	no	yes	yes	no	no	yes	no	no	no	no	no	yes	none	none	none	none	none	none	in a separate conversation after the next of kin has been informed about the probable brain death	no	no	no	no	no	yes	yes	yes	yes
1056	Central	Nursing Staff	Registered nurse	Accident & Emergency	support	yes	no	yes	yes, with his/her permission in life	yes	yes					yes	yes	don't know	yes	yes	yes	no involvement	no involvement	yes	yes	yes	yes	no involvement	no involvement	no involvement	no	no	yes	none	none	1 to 3	1 to 3	none	none	in a separate conversation after the next of kin has been informed about the probable brain death	no	no	no	no	no	no	no	yes	no
1057	Central	Nursing Staff	Specialised nurse	Accident & Emergency	support	yes	yes	yes	yes, without his/her permission in life	yes	yes					yes	yes	yes	no	yes	yes	no	yes	yes	no involvement	no involvement	yes	no involvement	yes	no involvement	no involvement	no involvement	yes	1 to 3	none	1 to 3	none	none	none	in a separate conversation after the next of kin has been informed that their loved one is brain dead	no	no	no	no	yes	no	yes	yes	yes
1058	Central	Nursing Staff	Specialised nurse	Accident & Emergency	support	yes	yes	yes	no	yes	yes					don't know	yes	don't know	yes	yes	no	yes	yes	no involvement	no involvement	no involvement	yes	no involvement	no involvement	no involvement	no involvement	no involvement	yes
1059	Central	Nursing Staff	Specialised nurse	Accident & Emergency	support	yes	yes	no	yes, with his/her permission in life	yes	yes					yes	yes	yes	yes	yes	yes	no involvement	no involvement	no involvement	no involvement	no involvement	yes	no involvement	no involvement	no involvement	no involvement	no involvement	yes	none	none	none	none	none	none	in a separate conversation after the next of kin has been informed that their loved one is brain dead	no	no	no	yes	no	yes	no	yes	no
1060	Central	Nursing Staff	Registered nurse	Accident & Emergency	support	yes	yes	yes	yes, with his/her permission in life	yes	yes					yes	yes	don't know	no	don't know	don't know	no involvement	no involvement	no involvement	no involvement	no involvement	no involvement	no involvement	no involvement	no involvement	no involvement	no involvement	no involvement	none	none	none	none	none	none	in a separate conversation after the next of kin has been informed that their loved one is brain dead	no	no	no	no	no	no	no	no	no
1061	Central	Nursing Staff	Registered nurse	Accident & Emergency	support	yes	yes, but with restrictions	yes	no	yes	yes					yes	yes	don't know	no	yes	no	no involvement	no involvement	no involvement	no involvement	no involvement	no involvement	no involvement	no involvement	no involvement	no involvement	no involvement	no involvement	none	none	none	none	none	none	don't know	no	no	no	no	no	no	no	no	no
1062	Central	Nursing Staff	Assistant Nurse	Accident & Emergency	support	yes	yes	yes	yes, with his/her permission in life	yes	yes					yes	yes	yes	yes	yes	yes	no involvement	no involvement	no involvement	no involvement	no involvement	no involvement	no involvement	no involvement	no involvement	no involvement	no involvement	no involvement	none	none	none	none	none	none	don't know	no	no	no	no	no	yes	no	yes	yes
1063	Central	Nursing Staff	Registered nurse	Accident & Emergency	support	yes	yes	yes	yes, with his/her permission in life	yes	yes					yes	yes	yes	no	don't know	no	no involvement	no involvement	no involvement	no involvement	no involvement	yes	no involvement	no involvement	no involvement	no involvement	no involvement	yes	none	none	none	none	none	none	at the same time that the next of kin is informed that their loved one is brain dead	no	no	no	no	no	no	yes	yes	yes
1064	Central	Nursing Staff	Specialised nurse	Accident & Emergency	support	yes	yes	yes	yes, with his/her permission in life	yes	yes
1065	Central	Nursing Staff	Registered nurse	Accident & Emergency	support	yes, but with restrictions	yes, but with restrictions	yes	no	yes	yes					don't know	don't know	don't know	no	yes	no	no involvement	no involvement	no involvement	no involvement	no involvement	yes	no involvement	no involvement	no involvement	no involvement	no involvement	yes	none	none	none	none	none	none	don't know	no	no	no	no	no	no	no	yes	yes
1066	Central	Nursing Staff	Specialised nurse	Accident & Emergency	support	yes	yes	yes	yes, with his/her permission in life	yes	yes					yes	yes	yes	no	yes	no	no involvement	no involvement	yes	no involvement	no involvement	yes	no involvement	no involvement	yes	no involvement	no involvement	yes	none	none	1 to 3	none	none	none	in a separate conversation after the next of kin has been informed that their loved one is brain dead	no	no	no	no	no	no	no	yes	yes
1067	Central	Nursing Staff	Specialised nurse	Accident & Emergency	support	yes	yes	yes	yes, with his/her permission in life	yes	yes					don't know	don't know	don't know	no	yes	no	no involvement	no involvement	no involvement	no involvement	no involvement	yes	no	no	no	no	no	yes	none	none	none	none	none	none	don't know	no	no	no	no	no	no	no	yes	no
1068	Central	Nursing Staff	Registered nurse	Accident & Emergency	support	yes	don't know	no	yes, with his/her permission in life	yes	yes					yes	yes	yes	no	yes	no	no involvement	yes	no involvement	no involvement	yes	yes	no	yes	no	no	no	yes	none	none	none	none	none	none	in a separate conversation after the next of kin has been informed that their loved one is brain dead	no	no	no	no	no	no	yes	yes	yes
1069	Central	Nursing Staff	Registered nurse	Accident & Emergency	don't know	no	no	no	don't know		yes					yes	yes	don't know	no	don't know	no	no involvement	no involvement	no involvement	yes	no involvement	yes	no involvement	no involvement	no involvement	no involvement	no involvement	yes	none	none	none	none	none	none	at the same time that the next of kin is informed that their loved one is brain dead	no	no	no	no	no	no	no	no	no
1070	Central	Nursing Staff	Registered nurse	Accident & Emergency	support	yes	yes	yes	yes, without his/her permission in life	yes	yes					yes	yes	yes	no	yes	no	no	no involvement	yes	no involvement	no involvement	yes	no involvement	no involvement	yes	no involvement	no involvement	yes	4 to 6	none	4 to 6	none	none	none	in a separate conversation after the next of kin has been informed about the probable brain death	no	no	no	no	no	no	yes	yes	no
1071	Central	Nursing Staff	Registered nurse	Accident & Emergency	support	yes		no	no	no	yes			TRUE		yes	yes	yes	no	yes	no	no involvement	no involvement	no involvement	no involvement	no involvement	yes	no	no	no	no	no	yes	none	none	none	none	none	none	in a separate conversation after the next of kin has been informed that their loved one is brain dead	no	no	no	no	no	yes	no	no	no
1072	Central	Nursing Staff	Registered nurse	Accident & Emergency
1073	Central	Nursing Staff	Specialised nurse	Accident & Emergency	support	yes	yes	yes	yes, with his/her permission in life	yes	yes					yes	don't know	yes	no	yes	no	no involvement	no involvement	no involvement	no involvement	no involvement	no involvement	no involvement	no involvement	no involvement	no involvement	no involvement	no involvement	none	none	1 to 3	none	none	none	in a separate conversation after the next of kin has been informed that their loved one is brain dead	no	no	no	no	no	no	no	yes	yes
1074	Central	Nursing Staff	Specialised nurse	Accident & Emergency	support	yes	yes, but with restrictions	yes	yes, with his/her permission in life	yes	yes					yes	yes	don't know	no	yes	no	yes	no involvement	no involvement	no involvement	no involvement	yes	no	no involvement	no involvement	no involvement	no involvement	yes	none	none	none	none	none	none	in a separate conversation after the next of kin has been informed that their loved one is brain dead	no	no	no	no	no	no	yes	yes	yes
1075	Central	Nursing Staff	Registered nurse	Accident & Emergency	support	yes	yes	yes	yes, with his/her permission in life	yes	yes					don't know	don't know	don't know	no	yes	no	no involvement	no involvement	no involvement	no involvement	no involvement	yes	no	no	no	no	no	yes	none	none	none	none	none	none	in a separate conversation after the next of kin has been informed about the probable brain death	no	no	no	no	no	no	yes	yes	yes
1076	Central	Nursing Staff	Head Nurse	Accident & Emergency	support	yes	yes	yes	yes, with his/her permission in life	yes	yes					yes	yes	don't know	no	yes	no	no involvement	no involvement	yes	no involvement	no involvement	yes	no involvement	no involvement	yes	no involvement	no involvement	yes	none	none	1 to 3	none	none	none	in a separate conversation after the next of kin has been informed about the probable brain death	no	no	no	no	no	no	yes	yes	yes
1077	Central	Nursing Staff	Nurse - Other	Accident & Emergency	don't know	don't know	don't know	no	don't know		don't know
1078	Central	Nursing Staff	Head Nurse	Accident & Emergency	support	yes, but with restrictions	yes, but with restrictions	no	yes, with his/her permission in life	no	yes					yes	yes	yes	no	yes	yes	no involvement	no involvement	yes	no involvement	no involvement	yes	yes	no involvement	yes	no involvement	no involvement	yes	none	none	none	none	none	none	in a separate conversation after the next of kin has been informed that their loved one is brain dead	no	no	no	no	no	no	no	yes	yes
1079	Central	Nursing Staff	Head Nurse	Neurosurgery/Neurology
1080	Central	Nursing Staff	Specialised nurse	ICU	support	yes, but with restrictions	yes	no	yes, with his/her permission in life	no	yes					yes	no	yes	yes	yes	don't know
1081	Central	Nursing Staff	Specialised nurse	ICU	support	yes	yes	yes	yes, with his/her permission in life	yes	yes					yes	yes	yes	yes	no	yes	no	yes	yes	no	yes	yes	no	yes	yes	no	no	yes	none	none	none	none	none	none	in a separate conversation after the next of kin has been informed about the probable brain death	yes	yes	yes	no	no	yes	yes	yes	yes
1082	Central	Nursing Staff	Specialised nurse	ICU	support	yes	yes	yes	yes, with his/her permission in life	yes	yes
1083	Central	Nursing Staff	Registered nurse	ICU	oppose	no	no	no	yes, with his/her permission in life	no	yes					yes	yes	yes	yes	yes	no	no involvement	no involvement	yes	no involvement	no involvement	yes	no	no	yes	no	no	yes	none	none	none	none	none	none	in a separate conversation after the next of kin has been informed that their loved one is brain dead	yes	yes	yes	yes	yes	yes	no	yes	no
1084	Central	Nursing Staff	Registered nurse	ICU	support	don't know	yes	no	yes, with his/her permission in life	yes	yes					yes	yes	don't know	no	don't know	no	no	yes	yes	no	no	yes	no	no	no	no	no	yes	none	none	none	none	none	none	in a separate conversation after the next of kin has been informed about the probable brain death	no	no	no	no	no	no	no	yes	yes
1085	Central	Nursing Staff	Specialised nurse	ICU	support	yes, but with restrictions	yes, but with restrictions	no	yes, with his/her permission in life	no	yes					yes	yes	don't know	no	don't know	no	no	no	yes	no	no	yes	no	no	yes	no	no	yes	none	none	none	none	none	none	at the same time that the next of kin is informed that their loved one is brain dead	no	no	no	no	no	yes	yes	yes	yes
1086	Central	Nursing Staff	Specialised nurse	ICU	support	yes	yes, but with restrictions	no	yes, with his/her permission in life	yes	yes					yes	don't know	don't know	yes	yes	yes	no involvement	no involvement	no involvement	no involvement	no involvement	yes	no involvement	no involvement	no involvement	no involvement	no involvement	yes	none	none	none	none	none	none	in a separate conversation after the next of kin has been informed that their loved one is brain dead	no	yes	no	no	no	no	no	no	no
1087	Central	Nursing Staff	Specialised nurse	ICU	don't know	yes, but with restrictions	no	no	yes, with his/her permission in life	yes	yes					yes	don't know	don't know	yes	don't know	don't know	no	no involvement	no involvement	no involvement	no involvement	no involvement	no	no involvement	no involvement	no involvement	no involvement	no involvement	none	none	none	none	none	none	in a separate conversation after the next of kin has been informed that their loved one is brain dead	no	no	no	no	no	no	yes	no	no
1088	Central	Nursing Staff	Specialised nurse	ICU	don't know	yes, but with restrictions	no	no	yes, with his/her permission in life	yes	yes					yes	don't know	yes	yes	no	don't know	no	no involvement	no involvement	no involvement	no involvement	yes	no involvement	no involvement	no involvement	no involvement	no involvement	no involvement	none	none	none	none	none	none	in a separate conversation after the next of kin has been informed that their loved one is brain dead	no	no	no	no	no	no	yes	no	yes
1089	East	Nursing Staff	Specialised nurse	ICU	support	yes	yes	no	yes, with his/her permission in life	no	yes					yes	yes	yes	yes	no	yes	yes	yes	yes	yes	no involvement	yes	yes	yes	yes	no involvement	no involvement	yes	none	none	none	1 to 3	none	none	in a separate conversation after the next of kin has been informed about the probable brain death	yes	yes	yes	yes	yes	yes	no	no	no
1090	East	Medical Staff	Resident / Registrar (senior)	ICU	support	yes	no	yes	yes, with his/her permission in life	yes	yes					yes	yes	yes	yes	no	yes	yes	yes	yes	yes	yes	yes	yes	yes	yes	yes	yes	yes	1 to 3	1 to 3	1 to 3	> 6	1 to 3	1 to 3	in a separate conversation after the next of kin has been informed about the probable brain death	yes	no	no	yes	yes	yes	yes	yes	no
1091	East	Nursing Staff	Head Nurse	ICU	support	yes, but with restrictions	yes, but with restrictions	no	yes, with his/her permission in life	yes	yes					yes	yes	yes	yes	no	no	no involvement	no involvement	no involvement	no involvement	yes	yes	yes	no involvement	no involvement	yes	yes	yes	none	none	none	none	none	none	in a separate conversation after the next of kin has been informed about the probable brain death	no	yes	yes	yes	yes	yes	no	no	no
1092	East	Medical Staff	Resident / Registrar (senior)	ICU	support	yes	yes	yes	yes, with his/her permission in life	yes	yes					yes	yes	don't know	yes	no	yes	yes	yes	yes	yes	yes	yes	yes	yes	yes	yes	yes	yes	1 to 3	1 to 3	none	none	none	none	in a separate conversation after the next of kin has been informed about the probable brain death	no	no	no	no	no	yes	no	no	no
1093	East	Medical Staff	Physician - Other	Neurosurgery/Neurology	support	yes	yes	no	yes, without his/her permission in life	yes	yes					yes	yes	don't know	no	don't know	no	yes	no	no	yes	no	yes	no	no	no	yes	no	yes	none	none	none	> 6	> 6	none	in a separate conversation after the next of kin has been informed about the probable brain death	no	no	no	yes	no	no	no	no	yes
1094	East	Nursing Staff	Nurse - Other	ICU	support	yes, but with restrictions	yes	yes	yes, with his/her permission in life	yes	yes					yes	yes	don't know	no	no	don't know	no involvement	no involvement	yes	yes	no involvement	yes	no involvement	no involvement	yes	yes	no involvement	yes	none	none	1 to 3	1 to 3	1 to 3	none	in a separate conversation after the next of kin has been informed that their loved one is brain dead	no	no	no	yes	yes	yes	no	yes	yes
1095	East	Nursing Staff	Specialised nurse	Accident & Emergency	support	yes, but with restrictions	yes, but with restrictions	yes	yes, with his/her permission in life	yes	yes					don't know	don't know	don't know	no	don't know	no	no involvement	no involvement	no involvement	no involvement	no involvement	yes	no involvement	no involvement	no involvement	no involvement	no involvement	yes	none	none	none	none	none	none	in a separate conversation after the next of kin has been informed about the probable brain death	no	no	no	no	no	yes	no	yes	yes
1096	East	Nursing Staff	Specialised nurse	Accident & Emergency	support	yes	yes	yes	yes, with his/her permission in life	yes	yes					don't know	yes	don't know	no	don't know	no	yes	no	yes	yes	yes	yes	no	no	no	no	no	yes	none	none	none	1 to 3	none	none	in a separate conversation after the next of kin has been informed that their loved one is brain dead	no	no	no	no	no	yes	yes	yes	yes
1097	East	Nursing Staff	Specialised nurse	Accident & Emergency	oppose	no	no	no	no	yes	no		TRUE	TRUE		yes	yes	don't know	no	don't know	no	no	no	no	no	no	no	no	no	no	no	no	no	none	none	none	none	none	none	in a separate conversation after the next of kin has been informed about the probable brain death	no	no	no	no	no	no	yes	yes	yes
1098	East	Nursing Staff	Specialised nurse	ICU	support	yes	yes	yes	yes, without his/her permission in life	yes	yes					yes	yes	yes	yes	don't know	yes	yes	no involvement	yes	yes	yes	yes	yes	no involvement	yes	yes	yes	yes	1 to 3	1 to 3	1 to 3	1 to 3	1 to 3	none	in a separate conversation after the next of kin has been informed that their loved one is brain dead	yes	yes	yes	yes	no	yes	yes	yes	yes
1099	East	Nursing Staff	Head Nurse	ICU	support	yes	no	yes	yes, with his/her permission in life	no	yes					yes	yes	no	yes	no	yes	yes	yes	yes	yes	no involvement	yes	yes	yes	yes	yes	no involvement	yes	1 to 3	none	1 to 3	none	none	none	in a separate conversation after the next of kin has been informed about the probable brain death	yes	yes	yes	yes	yes	yes	no	no	no
1100	East	Nursing Staff	Specialised nurse	ICU	support	yes	yes	yes	yes, with his/her permission in life	no	yes					yes	yes	yes	no	no	yes	no	no	yes	yes	no	yes	no	no	yes	yes	no	yes	none	none	none	none	none	none	in a separate conversation after the next of kin has been informed that their loved one is brain dead	no	no	no	yes	yes	yes	no	yes	yes
1101	East	Nursing Staff	Specialised nurse	ICU	support	yes	no	yes	yes, with his/her permission in life	yes	yes					yes	yes	yes	yes	yes	yes	yes	yes	yes	yes	yes	yes	yes	yes	yes	yes	no involvement	yes	1 to 3	1 to 3	1 to 3	1 to 3	1 to 3	none	in a separate conversation after the next of kin has been informed about the probable brain death	yes	yes	yes	yes	yes	yes	yes	yes	yes
1102	East	Nursing Staff	Specialised nurse	ICU	support	don't know	don't know	no	yes, with his/her permission in life	no	yes					yes	yes	yes	yes	no	yes	yes	yes	yes	yes	no involvement	yes	yes	yes	yes	no involvement	no involvement	yes	1 to 3	1 to 3	1 to 3	1 to 3	1 to 3	none	in a separate conversation after the next of kin has been informed that their loved one is brain dead	no	no	no	yes	yes	yes	no	no	no
1103	East	Nursing Staff	Specialised nurse	ICU
1104	East	Medical Staff	Resident / Registrar (senior)	ICU	support	yes	yes, but with restrictions	yes	yes, with his/her permission in life	yes	yes					yes	yes	no	yes	yes	yes	yes	yes	yes	yes	yes	yes	yes	yes	yes	yes	yes	yes	1 to 3	1 to 3	1 to 3	1 to 3	1 to 3	1 to 3	in a separate conversation after the next of kin has been informed about the probable brain death	yes	yes	yes	yes	yes	yes	no	no	no
1105	East	Medical Staff	Resident / Registrar (senior)	Neurosurgery/Neurology	support	yes		yes	yes, without his/her permission in life	yes	yes					yes	yes	yes	yes	yes	yes	yes	yes	yes	yes	yes	yes	yes	yes	yes	yes	yes	yes	1 to 3	1 to 3	none	1 to 3	none	none	at the same time that severe brain damage is communicated to the next of kin	no	yes	no	yes	no	yes	yes	yes	yes
1106	East	Medical Staff	Resident / Registrar (senior)	ICU	support	yes, but with restrictions	no	yes	yes, with his/her permission in life	yes	yes					yes	yes	yes	yes	yes	yes	yes	yes	yes	yes	yes	yes	yes	yes	yes	yes	yes	yes	> 6	1 to 3	> 6	> 6	> 6	> 6	in a separate conversation after the next of kin has been informed about the probable brain death	yes	yes	yes	yes	yes	yes	no	no	no
1107	East	Medical Staff	Resident / Registrar (senior)	Accident & Emergency	support	yes	yes	yes	yes, without his/her permission in life	yes	yes					yes	yes	don't know	yes	no	yes	yes	no involvement	no involvement	yes	yes	yes	yes	no involvement	no involvement	yes	yes	yes	none	none	none	> 6	1 to 3	none	in a separate conversation after the next of kin has been informed about the probable brain death	yes	yes	yes	yes	no	yes	yes	yes	yes
1108	East	Medical Staff	Chief physician	Accident & Emergency	support	yes	yes	yes	yes, with his/her permission in life	yes	yes					yes	yes	yes	yes	no	yes	yes	no involvement	no involvement	yes	yes	yes	yes	no involvement	no involvement	yes	yes	yes	1 to 3	none	none	1 to 3	none	none	at the same time that the next of kin is informed that their loved one is brain dead	no	yes	no	no	no	no	no	yes	no
1109	East	Medical Staff	Chief physician	ICU	support	yes	no	yes	yes, with his/her permission in life	yes	yes					yes	yes	no	yes	yes	yes	yes	yes	yes	yes	yes	yes	yes	yes	yes	yes	yes	yes	4 to 6	none	4 to 6	4 to 6	4 to 6	4 to 6	in a separate conversation after the next of kin has been informed about the probable brain death	yes	yes	no	yes	yes	yes	no	no	yes
1110	Central	Nursing Staff	Specialised nurse	Accident & Emergency	support	yes	yes	yes	yes, with his/her permission in life	yes	yes					don't know	don't know	don't know	no	don't know	don't know	no involvement	no involvement	no involvement	no involvement	no involvement	no involvement	no involvement	no involvement	no involvement	no involvement	no involvement	no involvement	none	none	none	none	none	none	in a separate conversation after the next of kin has been informed that their loved one is brain dead	no	no	no	no	no	no	yes	yes	yes
1111	Central	Nursing Staff	Specialised nurse	Accident & Emergency	support	no	yes, but with restrictions	no	yes, with his/her permission in life	yes	yes					yes	don't know	yes	no	don't know	don't know
1112	Central	Medical Staff	Resident / Registrar (senior)	Accident & Emergency	support	yes, but with restrictions	yes, but with restrictions	no	yes, with his/her permission in life	yes	yes					don't know	don't know	yes	no	don't know	no	yes	yes	no involvement	no involvement	yes	no
1113	Central	Medical Staff	Resident (junior)	ICU	support	yes	yes	yes	yes, with his/her permission in life	yes	yes					yes	yes	yes	no	don't know	yes	yes	yes	yes	yes	yes	yes	yes	yes	yes	yes	yes	yes	none	none	none	1 to 3	none	none	in a separate conversation after the next of kin has been informed about the probable brain death	yes	yes	no	yes	no	yes	yes	yes	yes
[truncated: 1,686 more rows]
[truncated: 7 more columns]
