# Supplementary material for: Is there an association between consent rates in Swiss hospitals and critical care staffs' attitudes towards organ donation, their knowledge and confidence in the donation process?
Source: PLoS One. 2019 Feb 8;14(2):e0211614. doi: 10.1371/journal.pone.0211614 (PMC6368376; doi:10.1371/journal.pone.0211614)
Supplement: S2 File — (XLSX) [file pone.0211614.s002.xlsx]

## Sheet: Tabelle1
CASE_ID	REGION	DECISION
1	East	Objection to donation
2	East	Consent to donation
3	West	Consent to donation
4	West	Objection to donation
5	West	Objection to donation
6	Central	Consent to donation
7	Central	Consent to donation
8	West	Consent to donation
9	West	Consent to donation
10	Central	Objection to donation
11	Central	Objection to donation
12	West	Consent to donation
13	East	Objection to donation
14	Central	Consent to donation
15	West	Objection to donation
16	East	Consent to donation
17	East	Consent to donation
18	East	Objection to donation
19	East	Consent to donation
20	East	Objection to donation
21	East	Objection to donation
22	West	Objection to donation
23	East	Consent to donation
24	East	Consent to donation
25	West	Consent to donation
26	East	Objection to donation
27	East	Consent to donation
28	Central	Consent to donation
29	Central	Objection to donation
30	Central	Objection to donation
31	West	Objection to donation
32	Central	Consent to donation
33	Central	Consent to donation
34	East	Objection to donation
35	East	Consent to donation
36	Central	Consent to donation
37	Central	Objection to donation
38	Central	Consent to donation
39	Central	Consent to donation
40	Central	Consent to donation
41	Central	Objection to donation
42	Central	Consent to donation
43	Central	Consent to donation
44	West	Consent to donation
45	West	Consent to donation
46	West	Objection to donation
47	East	Objection to donation
48	West	Consent to donation
49	Central	Objection to donation
50	Central	Objection to donation
51	East	Objection to donation
52	West	Objection to donation
53	East	Consent to donation
54	Central	Objection to donation
55	Central	Objection to donation
56	East	Objection to donation
57	East	Consent to donation
58	Central	Objection to donation
59	East	Objection to donation
60	East	Objection to donation
61	East	Consent to donation
62	East	Consent to donation
63	East	Objection to donation
64	East	Objection to donation
65	Central	Consent to donation
66	West	Consent to donation
67	East	Consent to donation
68	East	Objection to donation
69	West	Consent to donation
70	West	Objection to donation
71	Central	Consent to donation
72	East	Consent to donation
73	East	Objection to donation
74	Central	Objection to donation
75	West	Objection to donation
76	East	Objection to donation
77	Central	Objection to donation
78	Central	Objection to donation
79	East	Objection to donation
80	East	Consent to donation
81	East	Consent to donation
82	East	Consent to donation
83	Central	Objection to donation
84	Central	Objection to donation
85	Central	Consent to donation
86	Central	Consent to donation
87	East	Objection to donation
88	Central	Consent to donation
89	Central	Consent to donation
90	East	Consent to donation
91	East	Consent to donation
92	East	Consent to donation
93	West	Objection to donation
94	West	Objection to donation
95	West	Consent to donation
96	Central	Consent to donation
97	Central	Objection to donation
98	Central	Objection to donation
99	Central	Objection to donation
100	Central	Consent to donation
101	Central	Consent to donation
102	West	Objection to donation
103	Central	Consent to donation
104	Central	Consent to donation
105	Central	Objection to donation
106	Central	Consent to donation
107	Central	Consent to donation
108	Central	Consent to donation
109	West	Objection to donation
110	West	Objection to donation
111	West	Objection to donation
112	West	Objection to donation
113	West	Consent to donation
114	Central	Objection to donation
115	West	Consent to donation
116	Central	Objection to donation
117	West	Objection to donation
118	Central	Objection to donation
119	Central	Objection to donation
120	Central	Objection to donation
121	Central	Consent to donation
122	East	Objection to donation
123	East	Objection to donation
124	Central	Objection to donation
125	Central	Consent to donation
126	Central	Objection to donation
127	Central	Objection to donation
128	West	Objection to donation
129	East	Consent to donation
130	Central	Consent to donation
131	West	Objection to donation
132	West	Consent to donation
133	Central	Consent to donation
134	Central	Consent to donation
135	East	Objection to donation
136	West	Objection to donation
137	East	Consent to donation
138	East	Consent to donation
139	East	Objection to donation
140	East	Consent to donation
141	West	Consent to donation
142	West	Consent to donation
143	West	Objection to donation
144	Central	Consent to donation
145	Central	Objection to donation
146	East	Objection to donation
147	East	Consent to donation
148	Central	Consent to donation
149	Central	Objection to donation
150	Central	Consent to donation
151	Central	Consent to donation
152	Central	Consent to donation
153	East	Consent to donation
154	East	Objection to donation
155	West	Consent to donation
156	East	Consent to donation
157	East	Objection to donation
158	East	Objection to donation
159	East	Consent to donation
160	East	Consent to donation
161	East	Consent to donation
162	East	Consent to donation
163	East	Objection to donation
164	East	Objection to donation
165	East	Consent to donation
166	East	Objection to donation
167	Central	Consent to donation
168	East	Objection to donation
169	East	Consent to donation
170	East	Objection to donation
171	Central	Consent to donation
172	East	Objection to donation
173	West	Consent to donation
174	East	Consent to donation
175	West	Consent to donation
176	West	Consent to donation
177	West	Consent to donation
178	West	Objection to donation
179	Central	Consent to donation
180	Central	Consent to donation
181	Central	Objection to donation
182	Central	Consent to donation
183	East	Objection to donation
184	East	Objection to donation
185	East	Objection to donation
186	Central	Consent to donation
187	Central	Objection to donation
188	Central	Consent to donation
189	West	Objection to donation
190	West	Consent to donation
191	Central	Consent to donation
192	Central	Objection to donation
193	Central	Objection to donation
194	Central	Consent to donation
195	East	Consent to donation
196	West	Objection to donation
197	West	Consent to donation
198	Central	Objection to donation
199	East	Objection to donation
200	East	Objection to donation
201	East	Objection to donation
202	East	Objection to donation
203	East	Objection to donation
204	East	Objection to donation
205	East	Consent to donation
206	East	Consent to donation
207	East	Objection to donation
208	East	Objection to donation
209	Central	Consent to donation
210	East	Objection to donation
211	East	Objection to donation
212	East	Consent to donation
213	Central	Consent to donation
214	East	Objection to donation
215	West	Objection to donation
216	East	Objection to donation
217	East	Consent to donation
218	West	Objection to donation
219	West	Consent to donation
220	Central	Objection to donation
221	Central	Objection to donation
222	Central	Objection to donation
223	East	Consent to donation
224	East	Consent to donation
225	East	Objection to donation
226	East	Objection to donation
227	East	Objection to donation
228	West	Objection to donation
229	West	Objection to donation
230	West	Consent to donation
231	West	Consent to donation
232	East	Objection to donation
233	East	Objection to donation
234	Central	Consent to donation
235	West	Objection to donation
236	Central	Objection to donation
237	Central	Consent to donation
238	Central	Objection to donation
239	West	Consent to donation
240	Central	Objection to donation
241	Central	Objection to donation
242	East	Consent to donation
243	East	Objection to donation
244	West	Objection to donation
245	East	Objection to donation
246	East	Objection to donation
247	East	Objection to donation
248	East	Objection to donation
249	West	Consent to donation
250	Central	Consent to donation
251	Central	Objection to donation
252	Central	Consent to donation
253	Central	Objection to donation
254	East	Objection to donation
255	East	Objection to donation
256	East	Objection to donation
257	Central	Objection to donation
258	Central	Objection to donation
259	East	Consent to donation
260	West	Consent to donation
261	East	Consent to donation
262	West	Consent to donation
263	West	Consent to donation
264	East	Consent to donation
265	Central	Objection to donation
266	Central	Objection to donation
267	Central	Objection to donation
268	West	Consent to donation
269	East	Consent to donation
270	Central	Objection to donation
271	Central	Objection to donation
272	West	Consent to donation
273	Central	Objection to donation
274	Central	Objection to donation
275	Central	Objection to donation
276	Central	Objection to donation
277	East	Objection to donation
278	Central	Objection to donation
279	West	Objection to donation
280	East	Objection to donation
281	West	Consent to donation
282	Central	Objection to donation
283	East	Consent to donation
284	Central	Objection to donation
285	East	Objection to donation
286	East	Objection to donation
287	Central	Consent to donation
288	Central	Consent to donation
289	Central	Consent to donation
290	East	Consent to donation
291	Central	Consent to donation
292	Central	Objection to donation
293	Central	Consent to donation
294	Central	Objection to donation
295	Central	Objection to donation
296	Central	Objection to donation
297	Central	Objection to donation
298	East	Objection to donation
299	East	Objection to donation
300	East	Objection to donation
301	Central	Objection to donation
302	Central	Consent to donation
303	Central	Objection to donation
304	Central	Consent to donation
305	Central	Consent to donation
306	East	Objection to donation
307	Central	Consent to donation
308	Central	Consent to donation
309	Central	Consent to donation
310	Central	Consent to donation
311	West	Consent to donation
312	East	Consent to donation
313	East	Consent to donation
314	Central	Consent to donation
315	Central	Consent to donation
316	East	Objection to donation
317	East	Objection to donation
318	Central	Objection to donation
319	West	Objection to donation
320	West	Objection to donation
321	East	Objection to donation
322	West	Objection to donation
323	East	Consent to donation
324	East	Consent to donation
325	East	Objection to donation
326	West	Objection to donation
327	East	Consent to donation
328	East	Consent to donation
329	West	Consent to donation
330	Central	Consent to donation
331	Central	Objection to donation
332	West	Consent to donation
333	West	Objection to donation
334	East	Consent to donation
335	Central	Consent to donation
336	West	Consent to donation
337	West	Objection to donation
338	West	Objection to donation
339	East	Consent to donation
340	East	Objection to donation
341	East	Objection to donation
342	Central	Objection to donation
343	Central	Objection to donation
344	East	Objection to donation
345	Central	Objection to donation
346	Central	Objection to donation
347	Central	Consent to donation
348	Central	Consent to donation
349	Central	Consent to donation
350	East	Objection to donation
351	West	Consent to donation
352	West	Objection to donation
353	East	Consent to donation
354	East	Objection to donation
355	East	Objection to donation
356	Central	Consent to donation
357	East	Objection to donation
358	Central	Consent to donation
359	West	Consent to donation
360	East	Objection to donation
361	East	Objection to donation
362	West	Consent to donation
363	West	Consent to donation
364	Central	Consent to donation
365	East	Objection to donation
366	East	Consent to donation
367	East	Objection to donation
368	Central	Consent to donation
369	Central	Consent to donation
370	Central	Objection to donation
371	Central	Consent to donation
372	East	Objection to donation
373	Central	Objection to donation
374	West	Consent to donation
375	West	Consent to donation
376	West	Consent to donation
377	Central	Consent to donation
378	East	Objection to donation
379	East	Consent to donation
380	East	Objection to donation
381	West	Objection to donation
382	Central	Consent to donation
383	East	Objection to donation
384	Central	Objection to donation
385	Central	Objection to donation
386	Central	Objection to donation
387	East	Objection to donation
388	East	Objection to donation
389	East	Objection to donation
390	East	Consent to donation
391	Central	Objection to donation
392	Central	Objection to donation
393	Central	Consent to donation
394	Central	Objection to donation
395	Central	Objection to donation
396	Central	Objection to donation
397	Central	Consent to donation
398	Central	Objection to donation
399	Central	Objection to donation
400	Central	Objection to donation
401	Central	Objection to donation
402	Central	Objection to donation
403	Central	Objection to donation
404	Central	Objection to donation
405	West	Objection to donation
406	East	Objection to donation
407	Central	Objection to donation
408	East	Objection to donation
409	East	Objection to donation
410	East	Objection to donation
411	East	Objection to donation
412	East	Objection to donation
413	East	Objection to donation
414	East	Consent to donation
415	West	Consent to donation
416	East	Consent to donation
417	Central	Objection to donation
418	East	Objection to donation
419	West	Objection to donation
420	East	Objection to donation
421	East	Objection to donation
422	Central	Objection to donation
423	East	Consent to donation
424	East	Objection to donation
425	West	Consent to donation
426	West	Consent to donation
427	East	Objection to donation
428	East	Consent to donation
429	Central	Consent to donation
430	East	Objection to donation
431	West	Consent to donation
432	West	Consent to donation
433	Central	Consent to donation
434	Central	Objection to donation
435	Central	Consent to donation
436	Central	Consent to donation
437	Central	Consent to donation
438	Central	Objection to donation
439	Central	Objection to donation
440	Central	Objection to donation
441	West	Consent to donation
442	Central	Consent to donation
443	East	Objection to donation
444	East	Consent to donation
445	East	Consent to donation
446	East	Consent to donation
447	East	Consent to donation
448	East	Objection to donation
449	West	Consent to donation
450	West	Consent to donation
451	Central	Consent to donation
452	Central	Objection to donation
453	East	Objection to donation
454	East	Objection to donation
455	Central	Objection to donation
456	Central	Objection to donation
457	Central	Objection to donation
458	East	Objection to donation
459	East	Objection to donation
460	East	Consent to donation
461	West	Objection to donation
462	East	Consent to donation
463	East	Objection to donation
464	East	Objection to donation
465	West	Consent to donation
466	East	Consent to donation
467	East	Consent to donation
468	Central	Objection to donation
469	Central	Objection to donation
470	West	Consent to donation
471	West	Objection to donation
472	Central	Objection to donation
473	Central	Consent to donation
474	Central	Objection to donation
475	Central	Objection to donation
476	Central	Objection to donation
477	Central	Objection to donation
478	West	Consent to donation
479	West	Consent to donation
480	East	Consent to donation
481	East	Consent to donation
482	East	Consent to donation
483	East	Consent to donation
484	Central	Consent to donation
485	Central	Objection to donation
486	Central	Consent to donation
487	Central	Objection to donation
488	East	Consent to donation
489	Central	Consent to donation
490	East	Objection to donation
491	East	Objection to donation
492	Central	Objection to donation
493	West	Objection to donation
494	East	Objection to donation
495	East	Consent to donation
496	East	Objection to donation
497	East	Consent to donation
498	East	Objection to donation
499	East	Objection to donation
500	East	Objection to donation
501	Central	Consent to donation
502	West	Consent to donation
503	East	Objection to donation
504	East	Consent to donation
505	West	Consent to donation
506	West	Objection to donation
507	West	Consent to donation
508	West	Consent to donation
509	East	Consent to donation
510	Central	Consent to donation
511	Central	Consent to donation
512	Central	Consent to donation
513	West	Consent to donation
514	West	Objection to donation
515	Central	Consent to donation
516	East	Objection to donation
517	East	Objection to donation
518	Central	Consent to donation
519	Central	Objection to donation
520	East	Objection to donation
521	East	Objection to donation
522	West	Consent to donation
523	West	Objection to donation
524	East	Consent to donation
525	East	Consent to donation
526	East	Consent to donation
527	East	Objection to donation
528	West	Consent to donation
529	Central	Consent to donation
530	East	Objection to donation
531	East	Consent to donation
532	East	Consent to donation
533	East	Objection to donation
534	Central	Consent to donation
535	Central	Objection to donation
536	East	Objection to donation
537	West	Objection to donation
538	East	Objection to donation
539	Central	Consent to donation
540	Central	Consent to donation
541	Central	Objection to donation
542	Central	Objection to donation
543	East	Consent to donation
544	West	Objection to donation
545	West	Consent to donation
546	Central	Objection to donation
547	West	Consent to donation
548	West	Consent to donation
549	Central	Objection to donation
550	East	Consent to donation
551	Central	Objection to donation
552	West	Consent to donation
553	Central	Objection to donation
554	Central	Consent to donation
555	Central	Consent to donation
556	Central	Consent to donation
557	East	Consent to donation
558	Central	Consent to donation
559	Central	Objection to donation
560	Central	Consent to donation
561	Central	Objection to donation
562	Central	Objection to donation
563	East	Objection to donation
564	Central	Consent to donation
565	East	Consent to donation
566	East	Consent to donation
567	East	Objection to donation
568	Central	Consent to donation
569	Central	Objection to donation
570	West	Objection to donation
571	East	Objection to donation
572	East	Objection to donation
573	West	Objection to donation
574	Central	Objection to donation
575	East	Objection to donation
576	East	Objection to donation
577	East	Objection to donation
578	Central	Objection to donation
579	East	Objection to donation
580	Central	Consent to donation
581	Central	Objection to donation
582	East	Consent to donation
583	East	Objection to donation
584	West	Consent to donation
585	West	Objection to donation
586	West	Consent to donation
587	West	Consent to donation
588	West	Consent to donation
589	Central	Objection to donation
590	Central	Objection to donation
591	Central	Objection to donation
592	Central	Consent to donation
593	East	Consent to donation
594	Central	Objection to donation
595	East	Objection to donation
596	East	Consent to donation
597	Central	Consent to donation
598	Central	Consent to donation
599	Central	Consent to donation
600	West	Consent to donation
601	Central	Objection to donation
602	East	Objection to donation
603	East	Objection to donation
604	West	Consent to donation
605	East	Objection to donation
606	East	Objection to donation
607	East	Objection to donation
608	East	Objection to donation
609	Central	Objection to donation
610	East	Consent to donation
611	West	Objection to donation
612	Central	Consent to donation
613	Central	Objection to donation
614	Central	Objection to donation
615	East	Objection to donation
616	East	Objection to donation
617	Central	Objection to donation
618	Central	Objection to donation
619	East	Consent to donation
620	Central	Objection to donation
621	Central	Objection to donation
622	Central	Consent to donation
623	East	Consent to donation
624	East	Consent to donation
625	East	Consent to donation
626	West	Consent to donation
627	East	Objection to donation
628	East	Consent to donation
629	West	Consent to donation
630	Central	Objection to donation
631	Central	Objection to donation
632	East	Consent to donation
633	East	Objection to donation
634	East	Objection to donation
635	East	Objection to donation
636	Central	Objection to donation
637	Central	Objection to donation
638	Central	Objection to donation
639	East	Objection to donation
640	Central	Objection to donation
641	Central	Objection to donation
642	Central	Objection to donation
643	Central	Objection to donation
644	West	Consent to donation
645	West	Objection to donation
646	West	Objection to donation
647	East	Objection to donation
648	West	Objection to donation
649	East	Consent to donation
650	West	Consent to donation
651	Central	Objection to donation
652	Central	Objection to donation
653	Central	Consent to donation
654	Central	Consent to donation
655	Central	Objection to donation
656	Central	Objection to donation
657	Central	Objection to donation
658	Central	Consent to donation
659	West	Consent to donation
660	East	Consent to donation
661	Central	Consent to donation
662	West	Consent to donation
663	East	Consent to donation
664	East	Objection to donation
665	Central	Objection to donation
666	West	Consent to donation
667	Central	Objection to donation
668	East	Objection to donation
669	East	Objection to donation
670	East	Consent to donation
671	West	Objection to donation
672	East	Objection to donation
673	Central	Consent to donation
674	Central	Consent to donation
675	West	Consent to donation
676	East	Objection to donation
677	East	Objection to donation
678	Central	Consent to donation
679	Central	Objection to donation
680	West	Consent to donation
681	Central	Objection to donation
682	East	Consent to donation
683	Central	Consent to donation
684	East	Objection to donation
685	Central	Consent to donation
686	West	Consent to donation
687	West	Consent to donation
688	East	Objection to donation
689	East	Objection to donation
690	East	Objection to donation
691	Central	Consent to donation
692	West	Consent to donation
693	Central	Consent to donation
694	East	Consent to donation
695	Central	Objection to donation
696	Central	Objection to donation
697	Central	Consent to donation
698	East	Consent to donation
699	East	Objection to donation
700	East	Objection to donation
701	East	Objection to donation
702	East	Consent to donation
703	Central	Objection to donation
704	Central	Consent to donation
705	Central	Consent to donation
706	East	Consent to donation
707	East	Consent to donation
708	East	Objection to donation
709	East	Objection to donation
710	East	Objection to donation
711	East	Consent to donation
712	East	Objection to donation
713	Central	Objection to donation
714	Central	Objection to donation
715	Central	Objection to donation
716	West	Consent to donation
717	East	Objection to donation
718	Central	Consent to donation
719	East	Objection to donation
720	East	Objection to donation
721	Central	Consent to donation
722	East	Consent to donation
723	East	Objection to donation
724	Central	Consent to donation
725	East	Objection to donation
726	East	Consent to donation
727	East	Objection to donation
728	East	Objection to donation
729	West	Objection to donation
730	East	Objection to donation
731	Central	Objection to donation
732	Central	Objection to donation
733	West	Consent to donation
734	West	Consent to donation
735	West	Consent to donation
736	Central	Objection to donation
737	Central	Consent to donation
738	Central	Consent to donation
739	Central	Objection to donation
740	Central	Objection to donation
741	West	Consent to donation
742	West	Consent to donation
743	Central	Consent to donation
744	East	Consent to donation
745	Central	Objection to donation
746	Central	Consent to donation
747	Central	Consent to donation
748	East	Objection to donation
749	East	Consent to donation
750	Central	Objection to donation
751	Central	Objection to donation
752	East	Objection to donation
753	West	Objection to donation
754	East	Objection to donation
755	West	Consent to donation
756	Central	Objection to donation
757	Central	Consent to donation
758	West	Consent to donation
759	West	Consent to donation
760	West	Consent to donation
761	Central	Objection to donation
762	Central	Objection to donation
763	West	Consent to donation
764	Central	Objection to donation
765	Central	Objection to donation
766	East	Consent to donation
767	Central	Objection to donation
768	West	Objection to donation
769	Central	Consent to donation
770	Central	Objection to donation
771	East	Objection to donation
772	Central	Objection to donation
773	East	Objection to donation
774	Central	Consent to donation
775	Central	Objection to donation
776	Central	Objection to donation
777	East	Consent to donation
778	East	Objection to donation
779	Central	Objection to donation
780	Central	Objection to donation
781	Central	Objection to donation
782	East	Objection to donation
783	West	Consent to donation
784	West	Consent to donation
785	East	Objection to donation
786	East	Objection to donation
787	Central	Consent to donation
788	West	Consent to donation
789	East	Objection to donation
790	East	Consent to donation
791	West	Consent to donation
792	West	Consent to donation
793	East	Objection to donation
794	East	Consent to donation
795	Central	Consent to donation
796	Central	Objection to donation
797	Central	Objection to donation
798	East	Objection to donation
799	Central	Objection to donation
800	West	Objection to donation
801	West	Objection to donation
802	West	Consent to donation
803	East	Objection to donation
804	Central	Consent to donation
805	Central	Objection to donation
806	East	Objection to donation
807	East	Consent to donation
808	East	Objection to donation
809	East	Objection to donation
810	East	Objection to donation
811	East	Objection to donation
812	Central	Consent to donation
813	East	Objection to donation
814	East	Consent to donation
815	East	Consent to donation
816	Central	Objection to donation
817	Central	Objection to donation
818	West	Consent to donation
819	East	Consent to donation
820	Central	Objection to donation
821	East	Consent to donation
822	Central	Objection to donation
823	Central	Objection to donation
824	East	Objection to donation
825	Central	Consent to donation
826	East	Consent to donation
827	East	Objection to donation
828	East	Consent to donation
829	East	Consent to donation
830	Central	Consent to donation
831	East	Objection to donation
832	West	Objection to donation
833	Central	Objection to donation
834	Central	Objection to donation
835	Central	Objection to donation
836	Central	Consent to donation
837	East	Consent to donation
838	East	Objection to donation
839	East	Objection to donation
840	East	Objection to donation
841	East	Objection to donation
842	East	Objection to donation
843	East	Objection to donation
844	Central	Objection to donation
845	Central	Objection to donation
846	Central	Objection to donation
847	East	Objection to donation
848	East	Objection to donation
849	Central	Objection to donation
850	West	Consent to donation
851	East	Consent to donation
852	Central	Consent to donation
853	East	Objection to donation
854	Central	Objection to donation
855	Central	Objection to donation
856	Central	Consent to donation
857	Central	Objection to donation
858	Central	Consent to donation
859	West	Consent to donation
860	East	Consent to donation
861	West	Consent to donation
862	West	Consent to donation
863	Central	Consent to donation
864	Central	Objection to donation
865	East	Consent to donation
866	West	Objection to donation
867	East	Consent to donation
868	East	Objection to donation
869	East	Consent to donation
870	East	Objection to donation
871	Central	Consent to donation
872	Central	Consent to donation
873	Central	Objection to donation
874	Central	Objection to donation
875	West	Consent to donation
876	East	Objection to donation
877	Central	Objection to donation
878	West	Consent to donation
879	East	Objection to donation
880	Central	Objection to donation
881	Central	Consent to donation
882	West	Consent to donation
883	West	Consent to donation
884	Central	Consent to donation
885	Central	Objection to donation
886	East	Objection to donation
887	Central	Objection to donation
888	Central	Objection to donation
889	Central	Consent to donation
890	Central	Objection to donation
891	West	Objection to donation
892	West	Consent to donation
893	Central	Consent to donation
894	Central	Objection to donation
895	East	Consent to donation
896	East	Objection to donation
897	East	Objection to donation
898	East	Objection to donation
899	East	Objection to donation
900	East	Consent to donation
901	Central	Objection to donation
902	East	Objection to donation
903	West	Objection to donation
904	Central	Consent to donation
905	East	Consent to donation
906	Central	Consent to donation
907	East	Objection to donation
908	Central	Objection to donation
909	Central	Consent to donation
910	Central	Objection to donation
911	Central	Consent to donation
912	Central	Objection to donation
913	East	Objection to donation
914	East	Objection to donation
915	West	Consent to donation
916	West	Consent to donation
917	Central	Objection to donation
918	East	Objection to donation
919	East	Consent to donation
920	Central	Objection to donation
921	East	Objection to donation
922	East	Objection to donation
923	Central	Consent to donation
924	West	Objection to donation
925	West	Consent to donation
926	East	Consent to donation
927	West	Consent to donation
928	West	Consent to donation
929	Central	Consent to donation
930	West	Objection to donation
931	East	Consent to donation
932	East	Objection to donation
933	East	Consent to donation
934	East	Consent to donation
935	Central	Objection to donation
936	Central	Consent to donation
937	Central	Objection to donation
938	Central	Objection to donation
939	Central	Objection to donation
940	West	Consent to donation
941	West	Consent to donation
942	East	Objection to donation
943	East	Objection to donation
944	West	Consent to donation
945	West	Consent to donation
946	West	Objection to donation
947	West	Consent to donation
948	East	Consent to donation
949	Central	Objection to donation
950	Central	Objection to donation
951	Central	Consent to donation
952	Central	Consent to donation
953	West	Consent to donation
954	West	Consent to donation
955	Central	Consent to donation
956	Central	Consent to donation
957	Central	Objection to donation
958	East	Objection to donation
959	Central	Consent to donation
960	Central	Objection to donation
961	East	Consent to donation
962	West	Objection to donation
963	East	Objection to donation
964	West	Objection to donation
965	West	Consent to donation
966	East	Consent to donation
967	Central	Consent to donation
968	East	Objection to donation
969	Central	Consent to donation
970	East	Consent to donation
971	East	Consent to donation
972	East	Objection to donation
973	Central	Objection to donation
974	Central	Objection to donation
975	Central	Objection to donation
976	Central	Objection to donation
977	Central	Consent to donation
978	East	Consent to donation
979	Central	Objection to donation
980	East	Objection to donation
981	West	Consent to donation
982	West	Consent to donation
983	West	Objection to donation
984	Central	Objection to donation
985	East	Consent to donation
986	East	Objection to donation
987	East	Objection to donation
988	East	Objection to donation
989	East	Consent to donation
990	East	Objection to donation
991	East	Consent to donation
992	Central	Objection to donation
993	Central	Consent to donation
994	Central	Objection to donation
995	Central	Consent to donation
996	East	Objection to donation
997	East	Consent to donation
998	West	Objection to donation
999	West	Consent to donation
1000	West	Objection to donation
1001	East	Objection to donation
1002	Central	Consent to donation
1003	East	Consent to donation
1004	East	Consent to donation
1005	West	Objection to donation
1006	East	Consent to donation
1007	East	Consent to donation
1008	East	Objection to donation
1009	East	Objection to donation
1010	East	Consent to donation
1011	Central	Consent to donation
1012	Central	Consent to donation
1013	Central	Consent to donation
1014	East	Consent to donation
1015	Central	Objection to donation
1016	Central	Consent to donation
1017	East	Objection to donation
1018	Central	Objection to donation
1019	East	Objection to donation
1020	Central	Consent to donation
1021	Central	Consent to donation
1022	West	Consent to donation
1023	West	Consent to donation
1024	West	Consent to donation
1025	Central	Objection to donation
1026	Central	Consent to donation
1027	Central	Consent to donation
1028	East	Objection to donation
1029	West	Objection to donation
1030	West	Consent to donation
1031	Central	Objection to donation
1032	West	Consent to donation
1033	West	Consent to donation
1034	Central	Objection to donation
1035	Central	Objection to donation
1036	Central	Consent to donation
1037	Central	Objection to donation
1038	Central	Consent to donation
1039	Central	Consent to donation
1040	Central	Objection to donation
1041	Central	Consent to donation
1042	Central	Consent to donation
1043	East	Objection to donation
1044	East	Objection to donation
1045	East	Objection to donation
1046	East	Consent to donation
1047	East	Objection to donation
1048	East	Consent to donation
1049	East	Objection to donation
1050	West	Objection to donation
1051	Central	Consent to donation
1052	Central	Objection to donation
1053	Central	Objection to donation
